# Supplementary material for: Genomic study of taste perception genes in African Americans reveals SNPs linked to Alzheimer’s disease
Source: Sci Rep. 2024 Sep 16;14:21560. doi: 10.1038/s41598-024-71669-9 (PMC11405524; doi:10.1038/s41598-024-71669-9)
Supplement: Supplementary file 2 — Supplementary Tables. [file 41598_2024_71669_MOESM2_ESM.xlsx]

## Sheet: Table T1A
Ttile: The 28 taste perception related genes included in the analysis.
Gene Symbol	Gene Name	Chromosome	Related perceived taste
TAS2R3	Taste 2 Receptor Member 3	7	Bitter
TAS2R38	Taste 2 Receptor Member 38	7	Bitter
TAS2R39	Taste 2 Receptor Member 39	7	Bitter
TAS2R4	Taste 2 Receptor Member 4	7	Bitter
TAS2R40	Taste 2 Receptor Member 40	7	Bitter
TAS2R41	Taste 2 Receptor Member 41	7	Bitter
TAS2R5	Taste 2 Receptor Member 5	7	Bitter
TAS2R60	Taste 2 Receptor Member 60	7	Bitter
TAS2R10	Taste 2 Receptor Member 10	12	Bitter
TAS2R13	Taste 2 Receptor Member 13	12	Bitter
TAS2R14	Taste 2 Receptor Member 14	12	Bitter
TAS2R19	Taste 2 Receptor Member 19	12	Bitter
TAS2R20	Taste 2 Receptor Member 20	12	Bitter
TAS2R30	Taste 2 Receptor Member 30	12	Bitter
TAS2R31	Taste 2 Receptor Member 31	12	Bitter
TAS2R42	Taste 2 Receptor Member 42	12	Bitter
TAS2R43	Taste 2 Receptor Member 43	12	Bitter
TAS2R46	Taste 2 Receptor Member 46	12	Bitter
TAS2R50	Taste 2 Receptor Member 50	12	Bitter
TAS2R7	Taste 2 Receptor Member 7	12	Bitter
TAS2R8	Taste 2 Receptor Member 8	12	Bitter
TAS2R9	Taste 2 Receptor Member 9	12	Bitter
SCNN1D	Sodium Channel Epithelial 1 Subunit Delta	1	Salty
SCNN1A	Sodium Channel Epithelial 1 Subunit Alpha	12	Salty
SCNN1B	Sodium Channel Epithelial 1 Subunit Delta	16	Salty
TAS1R1	Taste 1 Receptor Member 1	1	Umami (Glutamate)
TAS1R2	Taste 1 Receptor Member 2	1	Umami (Glutamate)
TAS1R3	Taste 1 Receptor Member 3	1	Umami (Glutamate)

## Sheet: Table T1B
Title: SNP-mRNA associations that reached nominal significance along with the minor allele and the MAF of each SNP
Chromosome	Position build 38	SNP ID in the Multi-Ethnic Array	A1	MAF	Ensembl ID	mRNA	Beta	P-Value	FDR adjusted P-Value
12	11073527	JHU_12.11226126	G	0.3945	ENSG00000255374	TAS2R43	-1.24274	2.93244e-89	7.42758e-85
12	11167412	JHU_12.11320011	A	0.4547	ENSG00000255374	TAS2R43	-1.0855	1.38358e-88	1.11816e-84
12	11163829	JHU_12.11316428	G	0.4558	ENSG00000255374	TAS2R43	-1.08234	1.76582e-88	1.11816e-84
12	11163837	JHU_12.11316436	C	0.4558	ENSG00000255374	TAS2R43	-1.08234	1.76582e-88	1.11816e-84
12	11069755	JHU_12.11222354	C	0.3983	ENSG00000255374	TAS2R43	-1.23062	2.59521e-88	1.31468e-84
12	11068622	rs2708374	A	0.3987	ENSG00000255374	TAS2R43	-1.2326	2.31187e-87	9.75956e-84
12	11067414	JHU_12.11220013	A	0.4053	ENSG00000255374	TAS2R43	-1.22466	7.76485e-86	2.39588e-82
12	11030852	exm984455	T	0.4501	ENSG00000255374	TAS2R43	-1.07287	8.15266e-86	2.39588e-82
12	11031541	rs10845296	A	0.4495	ENSG00000255374	TAS2R43	-1.07046	9.47476e-86	2.39588e-82
12	11066546	JHU_12.11219145	A	0.404	ENSG00000255374	TAS2R43	-1.22872	1.16539e-85	2.39588e-82
12	11069939	JHU_12.11222538	A	0.4042	ENSG00000255374	TAS2R43	-1.22827	1.32426e-85	2.39588e-82
12	11071175	JHU_12.11223774	G	0.4042	ENSG00000255374	TAS2R43	-1.22827	1.32426e-85	2.39588e-82
12	11071378	JHU_12.11223977	C	0.4042	ENSG00000255374	TAS2R43	-1.22827	1.32426e-85	2.39588e-82
12	11078555	JHU_12.11231154	G	0.4042	ENSG00000255374	TAS2R43	-1.22827	1.32426e-85	2.39588e-82
12	11078635	JHU_12.11231234	A	0.4036	ENSG00000255374	TAS2R43	-1.2279	1.62277e-85	2.7402e-82
12	11069845	JHU_12.11222444	G	0.404	ENSG00000255374	TAS2R43	-1.22724	2.31994e-85	3.67261e-82
12	11066342	JHU_12.11218941	A	0.4036	ENSG00000255374	TAS2R43	-1.227	2.84894e-85	4.24475e-82
12	11065702	JHU_12.11218301	C	0.4032	ENSG00000255374	TAS2R43	-1.22567	5.30299e-85	7.46219e-82
12	11070763	JHU_12.11223362	C	0.4032	ENSG00000255374	TAS2R43	-1.22483	8.1451e-85	1.08583e-81
12	11055096	JHU_12.11207695	A	0.3502	ENSG00000255374	TAS2R43	-1.14425	1.0429e-84	1.32077e-81
12	11051043	JHU_12.11203642	G	0.3495	ENSG00000255374	TAS2R43	-1.14216	1.67844e-84	2.02444e-81
12	11078656	JHU_12.11231255	A	0.4017	ENSG00000255374	TAS2R43	-1.22431	1.94633e-84	2.24085e-81
12	11071286	JHU_12.11223885	G	0.3978	ENSG00000255374	TAS2R43	-1.21711	2.34221e-84	2.57938e-81
12	11091778	JHU_12.11244377	C	0.3993	ENSG00000255374	TAS2R43	-1.22365	3.25981e-84	3.44032e-81
12	11073008	JHU_12.11225607	A	0.4022	ENSG00000255374	TAS2R43	-1.22213	3.73147e-84	3.78058e-81
12	11084557	JHU_12.11237156	A	0.4017	ENSG00000255374	TAS2R43	-1.22196	5.18601e-84	5.05217e-81
12	11067374	JHU_12.11219973	C	0.4019	ENSG00000255374	TAS2R43	-1.2141	1.36269e-83	1.27835e-80
12	11078677	JHU_12.11231276	C	0.3957	ENSG00000255374	TAS2R43	-1.22674	1.46982e-83	1.32961e-80
12	11069533	JHU_12.11222132	C	0.4009	ENSG00000255374	TAS2R43	-1.21969	1.67565e-83	1.42529e-80
12	11084610	JHU_12.11237209	C	0.4011	ENSG00000255374	TAS2R43	-1.22644	1.68813e-83	1.42529e-80
12	11070859	JHU_12.11223458	G	0.3996	ENSG00000255374	TAS2R43	-1.23471	2.13161e-83	1.74166e-80
12	11033928	JHU_12.11186527	C	0.3505	ENSG00000255374	TAS2R43	-1.13173	5.9005e-82	4.5289e-79
12	11035541	rs7297949	G	0.3505	ENSG00000255374	TAS2R43	-1.13173	5.9005e-82	4.5289e-79
12	11105412	rs2597963	A	0.3684	ENSG00000255374	TAS2R43	-1.09912	1.86368e-81	1.24224e-78
12	11126493	rs1031391	C	0.3684	ENSG00000255374	TAS2R43	-1.09912	1.86368e-81	1.24224e-78
12	11132688	JHU_12.11285287	C	0.3684	ENSG00000255374	TAS2R43	-1.09912	1.86368e-81	1.24224e-78
12	11151385	JHU_12.11303984	A	0.3684	ENSG00000255374	TAS2R43	-1.09912	1.86368e-81	1.24224e-78
12	11151404	JHU_12.11304003	A	0.3684	ENSG00000255374	TAS2R43	-1.09912	1.86368e-81	1.24224e-78
12	11071492	JHU_12.11224091	A	0.3968	ENSG00000255374	TAS2R43	-1.20617	2.33919e-80	1.51921e-77
12	11132700	JHU_12.11285299	G	0.3701	ENSG00000255374	TAS2R43	-1.10264	2.51927e-80	1.59526e-77
12	11069223	JHU_12.11221822	A	0.3961	ENSG00000255374	TAS2R43	-1.22328	4.57544e-80	2.82661e-77
12	11174695	JHU_12.11327294	A	0.4491	ENSG00000255374	TAS2R43	-1.04977	9.07339e-80	5.4719e-77
12	11021677	exm984327	A	0.3695	ENSG00000255374	TAS2R43	-1.08997	3.72245e-79	2.1927e-76
12	11027398	JHU_12.11179997	G	0.3608	ENSG00000255374	TAS2R43	-1.11232	6.6679e-79	3.83844e-76
12	11027741	rs2010481	G	0.3614	ENSG00000255374	TAS2R43	-1.11056	9.8587e-79	5.54913e-76
12	11067355	JHU_12.11219954	G	0.3564	ENSG00000255374	TAS2R43	-1.11436	5.71023e-78	3.14423e-75
12	11070976	JHU_12.11223575	A	0.4005	ENSG00000255374	TAS2R43	-1.23065	4.55219e-77	2.45324e-74
12	11092198	12:11244797-CA	A	0.41	ENSG00000255374	TAS2R43	-1.21503	1.20123e-76	6.33873e-74
12	11078799	JHU_12.11231398	A	0.4663	ENSG00000255374	TAS2R43	-1.0535	2.23579e-76	1.15572e-73
12	11073822	rs11533168	A	0.348	ENSG00000255374	TAS2R43	-1.14138	1.79094e-74	9.07252e-72
12	11031233	12:11183832-GA	A	0.3711	ENSG00000255374	TAS2R43	-1.1776	9.50023e-74	4.71826e-71
12	11128375	JHU_12.11280974	T	0.3861	ENSG00000255374	TAS2R43	-1.1284	4.21174e-71	2.03394e-68
12	11069825	JHU_12.11222424	A	0.3795	ENSG00000255374	TAS2R43	-1.23171	4.25595e-71	2.03394e-68
12	11086015	JHU_12.11238614	A	0.3941	ENSG00000255374	TAS2R43	-1.16522	1.98108e-70	9.29237e-68
12	11077769	JHU_12.11230368	T	0.3793	ENSG00000255374	TAS2R43	-1.2247	2.19307e-70	1.00997e-67
12	11091991	JHU_12.11244590	A	0.3481	ENSG00000255374	TAS2R43	-1.08396	4.17834e-65	1.88988e-62
12	11071731	JHU_12.11224330	A	0.3178	ENSG00000255374	TAS2R43	-1.0213	9.31822e-64	4.14072e-61
12	11163829	JHU_12.11316428	G	0.4558	ENSG00000256436	TAS2R31	-0.915811	1.34283e-62	5.76483e-60
12	11163837	JHU_12.11316436	C	0.4558	ENSG00000256436	TAS2R31	-0.915811	1.34283e-62	5.76483e-60
12	11167412	JHU_12.11320011	A	0.4547	ENSG00000256436	TAS2R31	-0.917201	1.98035e-62	8.36004e-60
12	11075083	JHU_12.11227682	A	0.4172	ENSG00000255374	TAS2R43	-1.11318	3.04738e-61	1.26536e-58
12	11068868	JHU_12.11221467	G	0.4603	ENSG00000255374	TAS2R43	-1.01094	4.32292e-61	1.75211e-58
12	11030852	exm984455	T	0.4501	ENSG00000256436	TAS2R31	-0.908462	4.35796e-61	1.75211e-58
12	11031541	rs10845296	A	0.4495	ENSG00000256436	TAS2R31	-0.905618	6.64351e-61	2.62927e-58
12	11174695	JHU_12.11327294	A	0.4491	ENSG00000256436	TAS2R31	-0.902186	1.437e-59	5.59967e-57
12	11078799	JHU_12.11231398	A	0.4663	ENSG00000256436	TAS2R31	-0.898342	3.63217e-56	1.39393e-53
12	10861812	kgp10851201	G	0.4399	ENSG00000255374	TAS2R43	-0.917188	9.28128e-56	3.50874e-53
12	11069755	JHU_12.11222354	C	0.3983	ENSG00000256436	TAS2R31	-0.981883	1.11103e-53	4.13843e-51
12	11073527	JHU_12.11226126	G	0.3945	ENSG00000256436	TAS2R31	-0.98727	1.46573e-53	5.3805e-51
12	11092198	12:11244797-CA	A	0.41	ENSG00000256436	TAS2R31	-1.01014	7.8601e-53	2.84412e-50
12	11067414	JHU_12.11220013	A	0.4053	ENSG00000256436	TAS2R31	-0.977965	1.47984e-52	5.27928e-50
12	11067374	JHU_12.11219973	C	0.4019	ENSG00000256436	TAS2R31	-0.976301	2.54323e-52	8.94686e-50
12	11069939	JHU_12.11222538	A	0.4042	ENSG00000256436	TAS2R31	-0.979769	2.70098e-52	9.00172e-50
12	11071175	JHU_12.11223774	G	0.4042	ENSG00000256436	TAS2R31	-0.979769	2.70098e-52	9.00172e-50
12	11071378	JHU_12.11223977	C	0.4042	ENSG00000256436	TAS2R31	-0.979769	2.70098e-52	9.00172e-50
12	11078555	JHU_12.11231154	G	0.4042	ENSG00000256436	TAS2R31	-0.979769	2.70098e-52	9.00172e-50
12	11066546	JHU_12.11219145	A	0.404	ENSG00000256436	TAS2R31	-0.979757	2.83641e-52	9.33032e-50
12	11069845	JHU_12.11222444	G	0.404	ENSG00000256436	TAS2R31	-0.979171	3.33838e-52	1.08407e-49
12	11066342	JHU_12.11218941	A	0.4036	ENSG00000256436	TAS2R31	-0.978985	3.69831e-52	1.18575e-49
12	11065702	JHU_12.11218301	C	0.4032	ENSG00000256436	TAS2R31	-0.977214	6.29365e-52	1.99265e-49
12	11078635	JHU_12.11231234	A	0.4036	ENSG00000256436	TAS2R31	-0.97685	6.68181e-52	2.08943e-49
12	11070763	JHU_12.11223362	C	0.4032	ENSG00000256436	TAS2R31	-0.977	6.78782e-52	2.09669e-49
12	11078656	JHU_12.11231255	A	0.4017	ENSG00000256436	TAS2R31	-0.975866	1.31211e-51	4.00413e-49
12	11084610	JHU_12.11237209	C	0.4011	ENSG00000256436	TAS2R31	-0.980087	1.83022e-51	5.51877e-49
12	11073008	JHU_12.11225607	A	0.4022	ENSG00000256436	TAS2R31	-0.972758	2.75681e-51	8.21498e-49
12	11084557	JHU_12.11237156	A	0.4017	ENSG00000256436	TAS2R31	-0.972202	3.69173e-51	1.0873e-48
12	11070859	JHU_12.11223458	G	0.3996	ENSG00000256436	TAS2R31	-0.984588	3.87136e-51	1.1271e-48
12	11091778	JHU_12.11244377	C	0.3993	ENSG00000256436	TAS2R31	-0.970333	7.6886e-51	2.21301e-48
12	11068622	rs2708374	A	0.3987	ENSG00000256436	TAS2R31	-0.96523	8.91013e-51	2.53578e-48
12	11069533	JHU_12.11222132	C	0.4009	ENSG00000256436	TAS2R31	-0.969258	9.37994e-51	2.63983e-48
12	11078677	JHU_12.11231276	C	0.3957	ENSG00000256436	TAS2R31	-0.971682	2.25031e-50	6.26353e-48
12	11071286	JHU_12.11223885	G	0.3978	ENSG00000256436	TAS2R31	-0.960567	2.5801e-50	7.1034e-48
12	11091991	JHU_12.11244590	A	0.3481	ENSG00000256436	TAS2R31	-0.935826	3.64297e-50	9.92182e-48
12	11069223	JHU_12.11221822	A	0.3961	ENSG00000256436	TAS2R31	-0.979674	5.82985e-50	1.5709e-47
12	11071492	JHU_12.11224091	A	0.3968	ENSG00000256436	TAS2R31	-0.953264	1.65941e-48	4.42435e-46
12	11070976	JHU_12.11223575	A	0.4005	ENSG00000256436	TAS2R31	-0.972682	7.43387e-47	1.96138e-44
12	10861812	kgp10851201	G	0.4399	ENSG00000256436	TAS2R31	-0.811877	3.67482e-46	9.59583e-44
12	11075083	JHU_12.11227682	A	0.4172	ENSG00000256436	TAS2R31	-0.945978	1.20773e-45	3.12148e-43
12	11027398	JHU_12.11179997	G	0.3608	ENSG00000256436	TAS2R31	-0.856466	7.36712e-45	1.88487e-42
12	11021677	exm984327	A	0.3695	ENSG00000256436	TAS2R31	-0.836115	1.41658e-44	3.58805e-42
12	11027741	rs2010481	G	0.3614	ENSG00000256436	TAS2R31	-0.852805	1.71719e-44	4.3064e-42
12	11033928	JHU_12.11186527	C	0.3505	ENSG00000256436	TAS2R31	-0.856237	2.34257e-44	5.76067e-42
12	11035541	rs7297949	G	0.3505	ENSG00000256436	TAS2R31	-0.856237	2.34257e-44	5.76067e-42
12	11055096	JHU_12.11207695	A	0.3502	ENSG00000256436	TAS2R31	-0.85372	4.78654e-44	1.16575e-41
12	11105412	rs2597963	A	0.3684	ENSG00000256436	TAS2R31	-0.830551	5.17684e-44	1.20297e-41
12	11126493	rs1031391	C	0.3684	ENSG00000256436	TAS2R31	-0.830551	5.17684e-44	1.20297e-41
12	11132688	JHU_12.11285287	C	0.3684	ENSG00000256436	TAS2R31	-0.830551	5.17684e-44	1.20297e-41
12	11151385	JHU_12.11303984	A	0.3684	ENSG00000256436	TAS2R31	-0.830551	5.17684e-44	1.20297e-41
12	11151404	JHU_12.11304003	A	0.3684	ENSG00000256436	TAS2R31	-0.830551	5.17684e-44	1.20297e-41
12	11051043	JHU_12.11203642	G	0.3495	ENSG00000256436	TAS2R31	-0.851001	8.06507e-44	1.85709e-41
12	11069825	JHU_12.11222424	A	0.3795	ENSG00000256436	TAS2R31	-0.973819	8.36588e-44	1.909e-41
12	11132700	JHU_12.11285299	G	0.3701	ENSG00000256436	TAS2R31	-0.830574	3.40833e-43	7.708e-41
12	11077769	JHU_12.11230368	T	0.3793	ENSG00000256436	TAS2R31	-0.961313	1.07838e-42	2.4172e-40
12	11086015	JHU_12.11238614	A	0.3941	ENSG00000256436	TAS2R31	-0.913782	1.26783e-42	2.81692e-40
12	11067355	JHU_12.11219954	G	0.3564	ENSG00000256436	TAS2R31	-0.826041	1.29924e-40	2.86162e-38
12	11073822	rs11533168	A	0.348	ENSG00000256436	TAS2R31	-0.858957	1.54803e-40	3.38017e-38
12	11128375	JHU_12.11280974	T	0.3861	ENSG00000256436	TAS2R31	-0.852385	2.3118e-39	5.00475e-37
12	11031233	12:11183832-GA	A	0.3711	ENSG00000256436	TAS2R31	-0.875197	4.60082e-39	9.87579e-37
12	11071731	JHU_12.11224330	A	0.3178	ENSG00000256436	TAS2R31	-0.799599	5.3909e-39	1.14745e-36
12	11007792	JHU_12.11160391	C	0.2215	ENSG00000255374	TAS2R43	-0.947555	3.55259e-38	7.49864e-36
12	10847109	rs1047699	G	0.4253	ENSG00000255374	TAS2R43	-0.799042	4.54733e-38	9.51895e-36
12	11177034	rs1551191	A	0.24	ENSG00000255374	TAS2R43	-0.877681	9.68387e-37	2.01051e-34
12	11174714	JHU_12.11327313	G	0.2411	ENSG00000255374	TAS2R43	-0.871448	1.50006e-36	3.08902e-34
12	11061546	newrs2708381	A	0.2105	ENSG00000255374	TAS2R43	-0.967661	6.0916e-36	1.24431e-33
12	10847109	rs1047699	G	0.4253	ENSG00000256436	TAS2R31	-0.738836	2.35565e-35	4.77329e-33
12	11185952	JHU_12.11338558	A	0.2373	ENSG00000255374	TAS2R43	-0.870872	4.72609e-35	9.42576e-33
12	11186063	exm984786	A	0.2373	ENSG00000255374	TAS2R43	-0.870872	4.72609e-35	9.42576e-33
12	10997641	exm984309	G	0.2116	ENSG00000255374	TAS2R43	-0.918791	7.76118e-35	1.5358e-32
12	10933784	rs10492102	G	0.2158	ENSG00000255374	TAS2R43	-0.910243	1.64783e-34	3.2355e-32
12	11053073	JHU_12.11205672	C	0.05826	ENSG00000255374	TAS2R43	-1.7093	2.63369e-34	5.13144e-32
12	11163829	JHU_12.11316428	G	0.4558	ENSG00000212124	TAS2R19	-0.754295	2.74812e-34	5.27327e-32
12	11163837	JHU_12.11316436	C	0.4558	ENSG00000212124	TAS2R19	-0.754295	2.74812e-34	5.27327e-32
12	11167412	JHU_12.11320011	A	0.4547	ENSG00000212124	TAS2R19	-0.755849	2.9877e-34	5.68988e-32
12	11030852	exm984455	T	0.4501	ENSG00000212124	TAS2R19	-0.742164	5.54239e-33	1.04764e-30
12	11031541	rs10845296	A	0.4495	ENSG00000212124	TAS2R19	-0.739419	7.38927e-33	1.38639e-30
12	11078799	JHU_12.11231398	A	0.4663	ENSG00000212124	TAS2R19	-0.748011	4.9996e-32	9.31139e-30
12	11174695	JHU_12.11327294	A	0.4491	ENSG00000212124	TAS2R19	-0.73231	7.81293e-32	1.44448e-29
12	11091836	12:11244435-TC	G	0.05496	ENSG00000255374	TAS2R43	-1.66401	3.28189e-31	6.0237e-29
12	10970260	JHU_12.11122859	C	0.2458	ENSG00000255374	TAS2R43	-0.817218	5.75256e-30	1.04825e-27
12	10968817	JHU_12.11121416	A	0.2431	ENSG00000255374	TAS2R43	-0.816563	9.98064e-30	1.80571e-27
12	10970280	JHU_12.11122879	G	0.2452	ENSG00000255374	TAS2R43	-0.814025	3.35745e-29	6.03127e-27
12	11068868	JHU_12.11221467	G	0.4603	ENSG00000256436	TAS2R31	-0.69318	5.16458e-28	9.21222e-26
7	143413669	exm2266485	G	0.4347	ENSG00000185899	TAS2R60	-0.330375	3.25725e-27	5.76943e-25
12	10973978	rs7294858	A	0.2595	ENSG00000255374	TAS2R43	-0.746979	3.72133e-27	6.54567e-25
12	10861812	kgp10851201	G	0.4399	ENSG00000212124	TAS2R19	-0.677165	4.39888e-27	7.68409e-25
12	11007792	JHU_12.11160391	C	0.2215	ENSG00000256436	TAS2R31	-0.769932	1.03458e-26	1.79485e-24
12	11075083	JHU_12.11227682	A	0.4172	ENSG00000212124	TAS2R19	-0.783869	1.91599e-26	3.30138e-24
12	11177034	rs1551191	A	0.24	ENSG00000256436	TAS2R31	-0.714733	6.71143e-26	1.14861e-23
12	11174714	JHU_12.11327313	G	0.2411	ENSG00000256436	TAS2R31	-0.710504	7.69573e-26	1.30822e-23
12	10997641	exm984309	G	0.2116	ENSG00000256436	TAS2R31	-0.752252	6.27753e-25	1.06002e-22
12	11069939	JHU_12.11222538	A	0.4042	ENSG00000212124	TAS2R19	-0.746517	6.70478e-25	1.10276e-22
12	11071175	JHU_12.11223774	G	0.4042	ENSG00000212124	TAS2R19	-0.746517	6.70478e-25	1.10276e-22
12	11071378	JHU_12.11223977	C	0.4042	ENSG00000212124	TAS2R19	-0.746517	6.70478e-25	1.10276e-22
12	11078555	JHU_12.11231154	G	0.4042	ENSG00000212124	TAS2R19	-0.746517	6.70478e-25	1.10276e-22
12	11066546	JHU_12.11219145	A	0.404	ENSG00000212124	TAS2R19	-0.746212	7.17044e-25	1.17174e-22
12	11069845	JHU_12.11222444	G	0.404	ENSG00000212124	TAS2R19	-0.745526	7.95284e-25	1.29127e-22
12	11067414	JHU_12.11220013	A	0.4053	ENSG00000212124	TAS2R19	-0.742481	8.11488e-25	1.30918e-22
12	11066342	JHU_12.11218941	A	0.4036	ENSG00000212124	TAS2R19	-0.744266	9.91467e-25	1.58942e-22
12	11078635	JHU_12.11231234	A	0.4036	ENSG00000212124	TAS2R19	-0.743983	1.01224e-24	1.61251e-22
12	11069223	JHU_12.11221822	A	0.3961	ENSG00000212124	TAS2R19	-0.757212	1.08806e-24	1.71416e-22
12	11084610	JHU_12.11237209	C	0.4011	ENSG00000212124	TAS2R19	-0.748523	1.08958e-24	1.71416e-22
12	11065702	JHU_12.11218301	C	0.4032	ENSG00000212124	TAS2R19	-0.743463	1.12288e-24	1.75564e-22
12	11069755	JHU_12.11222354	C	0.3983	ENSG00000212124	TAS2R19	-0.73606	1.35076e-24	2.09898e-22
12	11070763	JHU_12.11223362	C	0.4032	ENSG00000212124	TAS2R19	-0.741856	1.45801e-24	2.25183e-22
12	11067374	JHU_12.11219973	C	0.4019	ENSG00000212124	TAS2R19	-0.738011	1.68215e-24	2.58187e-22
12	11185952	JHU_12.11338558	A	0.2373	ENSG00000256436	TAS2R31	-0.705149	1.70228e-24	2.58187e-22
12	11186063	exm984786	A	0.2373	ENSG00000256436	TAS2R31	-0.705149	1.70228e-24	2.58187e-22
12	11070859	JHU_12.11223458	G	0.3996	ENSG00000212124	TAS2R19	-0.750102	1.97547e-24	2.97838e-22
12	11078656	JHU_12.11231255	A	0.4017	ENSG00000212124	TAS2R19	-0.740517	2.04396e-24	3.0634e-22
12	10933784	rs10492102	G	0.2158	ENSG00000256436	TAS2R31	-0.740895	2.08063e-24	3.10002e-22
12	11073527	JHU_12.11226126	G	0.3945	ENSG00000212124	TAS2R19	-0.736856	2.5169e-24	3.7281e-22
12	11073008	JHU_12.11225607	A	0.4022	ENSG00000212124	TAS2R19	-0.738331	2.67136e-24	3.93389e-22
12	11076255	JHU_12.11228854	A	0.04457	ENSG00000255374	TAS2R43	-1.62164	2.76868e-24	4.05363e-22
12	11061546	newrs2708381	A	0.2105	ENSG00000256436	TAS2R31	-0.770789	3.16437e-24	4.60634e-22
12	11084557	JHU_12.11237156	A	0.4017	ENSG00000212124	TAS2R19	-0.735739	4.22607e-24	6.11669e-22
12	11069533	JHU_12.11222132	C	0.4009	ENSG00000212124	TAS2R19	-0.734969	4.86314e-24	6.99878e-22
12	11091778	JHU_12.11244377	C	0.3993	ENSG00000212124	TAS2R19	-0.733361	6.57005e-24	9.40186e-22
7	143430678	rs10228407	A	0.4589	ENSG00000185899	TAS2R60	-0.312423	7.39729e-24	1.05262e-21
12	11078677	JHU_12.11231276	C	0.3957	ENSG00000212124	TAS2R19	-0.736068	7.73186e-24	1.09408e-21
12	11091991	JHU_12.11244590	A	0.3481	ENSG00000212124	TAS2R19	-0.708305	1.03198e-23	1.45216e-21
12	11068622	rs2708374	A	0.3987	ENSG00000212124	TAS2R19	-0.725745	1.25424e-23	1.75518e-21
12	11071286	JHU_12.11223885	G	0.3978	ENSG00000212124	TAS2R19	-0.724841	1.2671e-23	1.76343e-21
12	11069825	JHU_12.11222424	A	0.3795	ENSG00000212124	TAS2R19	-0.774916	1.99494e-23	2.76119e-21
12	11083670	JHU_12.11236269	A	0.1854	ENSG00000255374	TAS2R43	-0.939497	2.42185e-23	3.33386e-21
12	11077769	JHU_12.11230368	T	0.3793	ENSG00000212124	TAS2R19	-0.76635	5.41732e-23	7.41693e-21
12	11086015	JHU_12.11238614	A	0.3941	ENSG00000212124	TAS2R19	-0.728932	5.44652e-23	7.41693e-21
12	11083670	JHU_12.11236269	A	0.1854	ENSG00000256436	TAS2R31	-0.888177	7.5568e-23	1.02356e-20
12	11070976	JHU_12.11223575	A	0.4005	ENSG00000212124	TAS2R19	-0.743034	8.18522e-23	1.10278e-20
12	11071492	JHU_12.11224091	A	0.3968	ENSG00000212124	TAS2R19	-0.717715	8.44282e-23	1.13147e-20
12	11053073	JHU_12.11205672	C	0.05826	ENSG00000256436	TAS2R31	-1.3421	1.586e-22	2.1143e-20
12	11092198	12:11244797-CA	A	0.41	ENSG00000212124	TAS2R19	-0.728526	2.11634e-22	2.80653e-20
12	10847109	rs1047699	G	0.4253	ENSG00000212124	TAS2R19	-0.622566	8.82355e-22	1.16402e-19
7	143413669	exm2266485	G	0.4347	ENSG00000221855	TAS2R41	-0.154502	2.57969e-21	3.38555e-19
12	11081553	JHU_12.11234152	G	0.3872	ENSG00000256436	TAS2R31	-0.665828	4.47713e-21	5.84542e-19
12	10970260	JHU_12.11122859	C	0.2458	ENSG00000256436	TAS2R31	-0.657266	7.1138e-21	9.24028e-19
12	11076333	JHU_12.11228932	G	0.03563	ENSG00000255374	TAS2R43	-1.73139	8.39346e-21	1.08468e-18
12	11073567	JHU_12.11226166	C	0.07918	ENSG00000255374	TAS2R43	-1.05104	1.03013e-20	1.32448e-18
12	10968817	JHU_12.11121416	A	0.2431	ENSG00000256436	TAS2R31	-0.656296	1.08706e-20	1.39061e-18
12	10970280	JHU_12.11122879	G	0.2452	ENSG00000256436	TAS2R31	-0.655839	1.90235e-20	2.42134e-18
12	11128375	JHU_12.11280974	T	0.3861	ENSG00000212124	TAS2R19	-0.660111	3.49079e-20	4.42091e-18
12	11091836	12:11244435-TC	G	0.05496	ENSG00000256436	TAS2R31	-1.29138	3.66227e-20	4.615e-18
7	143430678	rs10228407	A	0.4589	ENSG00000221855	TAS2R41	-0.15078	5.10712e-20	6.40387e-18
12	11021677	exm984327	A	0.3695	ENSG00000212124	TAS2R19	-0.600122	2.892e-19	3.60844e-17
12	11105412	rs2597963	A	0.3684	ENSG00000212124	TAS2R19	-0.595395	5.15949e-19	6.28292e-17
12	11126493	rs1031391	C	0.3684	ENSG00000212124	TAS2R19	-0.595395	5.15949e-19	6.28292e-17
12	11132688	JHU_12.11285287	C	0.3684	ENSG00000212124	TAS2R19	-0.595395	5.15949e-19	6.28292e-17
12	11151385	JHU_12.11303984	A	0.3684	ENSG00000212124	TAS2R19	-0.595395	5.15949e-19	6.28292e-17
12	11151404	JHU_12.11304003	A	0.3684	ENSG00000212124	TAS2R19	-0.595395	5.15949e-19	6.28292e-17
12	10973978	rs7294858	A	0.2595	ENSG00000256436	TAS2R31	-0.599252	6.11732e-19	7.41366e-17
12	11027398	JHU_12.11179997	G	0.3608	ENSG00000212124	TAS2R19	-0.607394	6.58517e-19	7.94266e-17
12	11171744	JHU_12.11324343	A	0.2257	ENSG00000212124	TAS2R19	-0.709075	1.2242e-18	1.46957e-16
12	11163829	JHU_12.11316428	G	0.4558	ENSG00000255837	TAS2R20	-0.90374	1.34035e-18	1.59388e-16
12	11163837	JHU_12.11316436	C	0.4558	ENSG00000255837	TAS2R20	-0.90374	1.34035e-18	1.59388e-16
12	11167412	JHU_12.11320011	A	0.4547	ENSG00000255837	TAS2R20	-0.905773	1.37335e-18	1.6255e-16
12	11132700	JHU_12.11285299	G	0.3701	ENSG00000212124	TAS2R19	-0.591115	1.89945e-18	2.23773e-16
12	11174695	JHU_12.11327294	A	0.4491	ENSG00000255837	TAS2R20	-0.903363	1.92144e-18	2.25315e-16
12	11073567	JHU_12.11226166	C	0.07918	ENSG00000256436	TAS2R31	-0.945279	2.36574e-18	2.76138e-16
12	11027741	rs2010481	G	0.3614	ENSG00000212124	TAS2R19	-0.596727	2.77984e-18	3.22984e-16
12	11171744	JHU_12.11324343	A	0.2257	ENSG00000255374	TAS2R43	-0.69341	3.86484e-18	4.46998e-16
12	11031541	rs10845296	A	0.4495	ENSG00000255837	TAS2R20	-0.872207	2.30618e-17	2.65514e-15
12	11030852	exm984455	T	0.4501	ENSG00000255837	TAS2R20	-0.87387	2.32302e-17	2.66243e-15
12	11031233	12:11183832-GA	A	0.3711	ENSG00000212124	TAS2R19	-0.629056	2.80469e-17	3.2e-15
12	11067355	JHU_12.11219954	G	0.3564	ENSG00000212124	TAS2R19	-0.583507	2.94142e-17	3.34095e-15
12	11073822	rs11533168	A	0.348	ENSG00000212124	TAS2R19	-0.604452	4.21145e-17	4.76213e-15
12	11078799	JHU_12.11231398	A	0.4663	ENSG00000255837	TAS2R20	-0.884497	4.6949e-17	5.28521e-15
12	11033928	JHU_12.11186527	C	0.3505	ENSG00000212124	TAS2R19	-0.576902	6.33311e-17	7.06658e-15
12	11035541	rs7297949	G	0.3505	ENSG00000212124	TAS2R19	-0.576902	6.33311e-17	7.06658e-15
12	11055096	JHU_12.11207695	A	0.3502	ENSG00000212124	TAS2R19	-0.575305	7.82266e-17	8.69036e-15
12	11051043	JHU_12.11203642	G	0.3495	ENSG00000212124	TAS2R19	-0.572448	1.05498e-16	1.16688e-14
12	11076255	JHU_12.11228854	A	0.04457	ENSG00000256436	TAS2R31	-1.28541	1.17141e-16	1.29003e-14
12	11171744	JHU_12.11324343	A	0.2257	ENSG00000255837	TAS2R20	-1.06706	1.75784e-16	1.92746e-14
7	143400227	rs7786333	A	0.4736	ENSG00000185899	TAS2R60	0.25169	2.73599e-16	2.98706e-14
12	11068997	JHU_12.11221596	C	0.02935	ENSG00000255374	TAS2R43	-1.70234	3.40006e-16	3.69615e-14
12	10861812	kgp10851201	G	0.4399	ENSG00000255837	TAS2R20	-0.84058	3.99873e-16	4.32837e-14
12	11071731	JHU_12.11224330	A	0.3178	ENSG00000212124	TAS2R19	-0.553506	4.98095e-16	5.36862e-14
12	10847109	rs1047699	G	0.4253	ENSG00000255837	TAS2R20	-0.852208	6.33448e-16	6.79857e-14
12	11171744	JHU_12.11324343	A	0.2257	ENSG00000256436	TAS2R31	-0.612581	1.4482e-15	1.54774e-13
12	11128367	JHU_12.11280966	G	0.1274	ENSG00000255374	TAS2R43	-0.786439	1.6832e-15	1.78384e-13
12	11145670	rs7980237	G	0.1274	ENSG00000255374	TAS2R43	-0.786439	1.6832e-15	1.78384e-13
12	11068281	JHU_12.11220880	C	0.1258	ENSG00000255374	TAS2R43	-0.786456	2.50499e-15	2.64371e-13
12	11080604	JHU_12.11233203	G	0.02483	ENSG00000255374	TAS2R43	-1.76221	2.89378e-15	3.04135e-13
12	11091991	JHU_12.11244590	A	0.3481	ENSG00000255837	TAS2R20	-0.908079	3.42626e-15	3.5861e-13
12	11022858	JHU_12.11175457	C	0.1274	ENSG00000255374	TAS2R43	-0.775212	4.54819e-15	4.74079e-13
12	11186414	exm984807	A	0.212	ENSG00000255374	TAS2R43	-0.634031	5.16925e-15	5.36606e-13
12	11186351	exm984803	G	0.2126	ENSG00000255374	TAS2R43	-0.631734	5.9172e-15	6.11742e-13
12	11191389	rs7132674	G	0.2116	ENSG00000255374	TAS2R43	-0.632208	6.02391e-15	6.17731e-13
12	11194290	JHU_12.11347202	G	0.2116	ENSG00000255374	TAS2R43	-0.632208	6.02391e-15	6.17731e-13
12	11081553	JHU_12.11234152	G	0.3872	ENSG00000255374	TAS2R43	-0.583951	7.48493e-15	7.64459e-13
12	11075083	JHU_12.11227682	A	0.4172	ENSG00000255837	TAS2R20	-0.938904	9.96333e-15	1.0135e-12
12	11081737	JHU_12.11234336	G	0.02968	ENSG00000255374	TAS2R43	-1.46914	1.1375e-14	1.15246e-12
12	11068868	JHU_12.11221467	G	0.4603	ENSG00000212124	TAS2R19	-0.523287	3.16505e-14	3.19393e-12
12	11191389	rs7132674	G	0.2116	ENSG00000212124	TAS2R19	-0.617159	4.86771e-14	4.87329e-12
12	11194290	JHU_12.11347202	G	0.2116	ENSG00000212124	TAS2R19	-0.617159	4.86771e-14	4.87329e-12
12	11186351	exm984803	G	0.2126	ENSG00000212124	TAS2R19	-0.606782	1.27364e-13	1.27008e-11
12	11186414	exm984807	A	0.212	ENSG00000212124	TAS2R19	-0.606791	1.3982e-13	1.38882e-11
12	11146056	JHU_12.11298655	G	0.09158	ENSG00000255374	TAS2R43	-0.834055	1.5337e-13	1.51746e-11
12	11191389	rs7132674	G	0.2116	ENSG00000255837	TAS2R20	-0.962348	2.40324e-13	2.35288e-11
12	11194290	JHU_12.11347202	G	0.2116	ENSG00000255837	TAS2R20	-0.962348	2.40324e-13	2.35288e-11
12	11147805	JHU_12.11300404	C	0.08351	ENSG00000255837	TAS2R20	-1.48268	2.40592e-13	2.35288e-11
7	143400227	rs7786333	A	0.4736	ENSG00000221855	TAS2R41	0.118979	2.73591e-13	2.6653e-11
12	11070824	JHU_12.11223423	A	0.02079	ENSG00000255374	TAS2R43	-1.79266	3.64473e-13	3.53707e-11
12	10997434	exm984296	A	0.1168	ENSG00000212124	TAS2R19	-0.764226	3.84259e-13	3.71484e-11
12	11191389	rs7132674	G	0.2116	ENSG00000256436	TAS2R31	-0.562807	4.47836e-13	4.29668e-11
12	11194290	JHU_12.11347202	G	0.2116	ENSG00000256436	TAS2R31	-0.562807	4.47836e-13	4.29668e-11
7	143398285	rs3812407	G	0.3179	ENSG00000185899	TAS2R60	0.243256	4.82832e-13	4.61496e-11
12	11039741	JHU_12.11192340	C	0.08316	ENSG00000255837	TAS2R20	-1.50261	5.80358e-13	5.50557e-11
12	11071529	JHU_12.11224128	G	0.08316	ENSG00000255837	TAS2R20	-1.50261	5.80358e-13	5.50557e-11
12	11186351	exm984803	G	0.2126	ENSG00000256436	TAS2R31	-0.559175	6.08341e-13	5.74951e-11
12	11186414	exm984807	A	0.212	ENSG00000256436	TAS2R31	-0.559844	6.2196e-13	5.85637e-11
12	11069755	JHU_12.11222354	C	0.3983	ENSG00000255837	TAS2R20	-0.849119	7.47798e-13	7.01518e-11
12	11186351	exm984803	G	0.2126	ENSG00000255837	TAS2R20	-0.940711	8.203e-13	7.66693e-11
12	10939009	exm984212	T	0.02	ENSG00000121318	TAS2R10	0.368839	9.06085e-13	8.43758e-11
12	11073527	JHU_12.11226126	G	0.3945	ENSG00000255837	TAS2R20	-0.851091	9.34427e-13	8.66963e-11
12	11186414	exm984807	A	0.212	ENSG00000255837	TAS2R20	-0.936774	1.12651e-12	1.04136e-10
12	11069223	JHU_12.11221822	A	0.3961	ENSG00000255837	TAS2R20	-0.863386	1.2829e-12	1.18162e-10
12	11076333	JHU_12.11228932	G	0.03563	ENSG00000256436	TAS2R31	-1.27904	1.29445e-12	1.18794e-10
12	11084610	JHU_12.11237209	C	0.4011	ENSG00000255837	TAS2R20	-0.851865	1.42219e-12	1.30046e-10
12	11083670	JHU_12.11236269	A	0.1854	ENSG00000212124	TAS2R19	-0.691126	1.49371e-12	1.36094e-10
12	11092198	12:11244797-CA	A	0.41	ENSG00000255837	TAS2R20	-0.86314	2.02322e-12	1.83678e-10
12	10997434	exm984296	A	0.1168	ENSG00000255837	TAS2R20	-1.18735	2.0455e-12	1.85037e-10
12	11069989	JHU_12.11222588	A	0.08228	ENSG00000255837	TAS2R20	-1.47294	2.19579e-12	1.97926e-10
12	10986680	exm984260	A	0.02105	ENSG00000121318	TAS2R10	0.353832	2.46455e-12	2.21364e-10
12	11091595	12:11244194-TC	G	0.077	ENSG00000255837	TAS2R20	-1.50864	2.83194e-12	2.53464e-10
12	11067374	JHU_12.11219973	C	0.4019	ENSG00000255837	TAS2R20	-0.830648	3.1115e-12	2.76113e-10
12	11069939	JHU_12.11222538	A	0.4042	ENSG00000255837	TAS2R20	-0.833622	3.13951e-12	2.76113e-10
12	11071175	JHU_12.11223774	G	0.4042	ENSG00000255837	TAS2R20	-0.833622	3.13951e-12	2.76113e-10
12	11071378	JHU_12.11223977	C	0.4042	ENSG00000255837	TAS2R20	-0.833622	3.13951e-12	2.76113e-10
12	11078555	JHU_12.11231154	G	0.4042	ENSG00000255837	TAS2R20	-0.833622	3.13951e-12	2.76113e-10
12	11069845	JHU_12.11222444	G	0.404	ENSG00000255837	TAS2R20	-0.833199	3.23937e-12	2.8391e-10
12	10919703	rs11054075	G	0.2032	ENSG00000255837	TAS2R20	-0.927397	3.43386e-12	2.99064e-10
12	11018011	JHU_12.11170610	C	0.07945	ENSG00000255837	TAS2R20	-1.4816	3.43588e-12	2.99064e-10
12	11067414	JHU_12.11220013	A	0.4053	ENSG00000255837	TAS2R20	-0.828722	3.496e-12	3.03254e-10
12	11066546	JHU_12.11219145	A	0.404	ENSG00000255837	TAS2R20	-0.831968	3.50909e-12	3.03351e-10
12	11069825	JHU_12.11222424	A	0.3795	ENSG00000255837	TAS2R20	-0.887032	3.95637e-12	3.40853e-10
12	11078635	JHU_12.11231234	A	0.4036	ENSG00000255837	TAS2R20	-0.829332	4.11222e-12	3.53079e-10
12	11066342	JHU_12.11218941	A	0.4036	ENSG00000255837	TAS2R20	-0.829131	4.20885e-12	3.60156e-10
12	10915699	JHU_12.11068298	A	0.2008	ENSG00000255837	TAS2R20	-0.933567	4.2351e-12	3.61181e-10
12	11065702	JHU_12.11218301	C	0.4032	ENSG00000255837	TAS2R20	-0.828883	4.26626e-12	3.62618e-10
12	11070763	JHU_12.11223362	C	0.4032	ENSG00000255837	TAS2R20	-0.826949	4.8199e-12	4.08306e-10
12	10919703	rs11054075	G	0.2032	ENSG00000212124	TAS2R19	-0.574386	5.20395e-12	4.39369e-10
12	11076467	JHU_12.11229066	G	0.09574	ENSG00000256436	TAS2R31	-0.827264	5.25058e-12	4.41834e-10
12	11031109	12:11183708-TC	G	0.08523	ENSG00000255837	TAS2R20	-1.4769	6.12039e-12	5.13322e-10
12	11070859	JHU_12.11223458	G	0.3996	ENSG00000255837	TAS2R20	-0.834169	6.19953e-12	5.18244e-10
12	11084557	JHU_12.11237156	A	0.4017	ENSG00000255837	TAS2R20	-0.823327	6.2819e-12	5.23402e-10
12	11073008	JHU_12.11225607	A	0.4022	ENSG00000255837	TAS2R20	-0.822378	6.51895e-12	5.30315e-10
12	11125462	JHU_12.11278061	C	0.08051	ENSG00000255837	TAS2R20	-1.46182	6.5252e-12	5.30315e-10
12	10988808	rs7312202	G	0.1053	ENSG00000255837	TAS2R20	-1.21331	6.55331e-12	5.30315e-10
12	10991202	rs10845271	A	0.1053	ENSG00000255837	TAS2R20	-1.21331	6.55331e-12	5.30315e-10
12	10997121	exm984282	G	0.1053	ENSG00000255837	TAS2R20	-1.21331	6.55331e-12	5.30315e-10
12	10997447	exm984298	A	0.1053	ENSG00000255837	TAS2R20	-1.21331	6.55331e-12	5.30315e-10
12	11003524	rs10772413	A	0.1053	ENSG00000255837	TAS2R20	-1.21331	6.55331e-12	5.30315e-10
12	11008878	JHU_12.11161477	G	0.1053	ENSG00000255837	TAS2R20	-1.21331	6.55331e-12	5.30315e-10
12	11008896	JHU_12.11161495	C	0.1053	ENSG00000255837	TAS2R20	-1.21331	6.55331e-12	5.30315e-10
12	11078656	JHU_12.11231255	A	0.4017	ENSG00000255837	TAS2R20	-0.822725	6.6027e-12	5.32611e-10
12	11092003	exm984654	G	0.0814	ENSG00000255837	TAS2R20	-1.44755	7.20646e-12	5.79468e-10
12	11171744	JHU_12.11324343	A	0.2257	ENSG00000212127	TAS2R14	-1.08643	7.38592e-12	5.92019e-10
12	11069533	JHU_12.11222132	C	0.4009	ENSG00000255837	TAS2R20	-0.820647	7.47026e-12	5.9689e-10
12	11076467	JHU_12.11229066	G	0.09574	ENSG00000255374	TAS2R43	-0.859291	7.81982e-12	6.22856e-10
12	11086015	JHU_12.11238614	A	0.3941	ENSG00000255837	TAS2R20	-0.830156	8.13971e-12	6.46303e-10
12	10915699	JHU_12.11068298	A	0.2008	ENSG00000212124	TAS2R19	-0.575404	8.17089e-12	6.46751e-10
12	11011503	rs7304447	G	0.1044	ENSG00000255837	TAS2R20	-1.2121	8.29181e-12	6.54278e-10
12	11077769	JHU_12.11230368	T	0.3793	ENSG00000255837	TAS2R20	-0.871221	8.87554e-12	6.98163e-10
12	11070976	JHU_12.11223575	A	0.4005	ENSG00000255837	TAS2R20	-0.845739	1.00898e-11	7.91222e-10
12	11001152	JHU_12.11153751	A	0.1044	ENSG00000255837	TAS2R20	-1.2016	1.26542e-11	9.89254e-10
12	11080604	JHU_12.11233203	G	0.02483	ENSG00000256436	TAS2R31	-1.45627	1.27414e-11	9.93007e-10
7	143420642	rs6951852	A	0.2684	ENSG00000221855	TAS2R41	-0.122913	1.28972e-11	1.00206e-09
12	11091778	JHU_12.11244377	C	0.3993	ENSG00000255837	TAS2R20	-0.811501	1.33212e-11	1.03184e-09
12	11078677	JHU_12.11231276	C	0.3957	ENSG00000255837	TAS2R20	-0.813953	1.47574e-11	1.1396e-09
12	11071286	JHU_12.11223885	G	0.3978	ENSG00000255837	TAS2R20	-0.803013	1.66729e-11	1.28361e-09
12	10847181	exm984058	A	0.2063	ENSG00000255837	TAS2R20	-0.889387	1.80693e-11	1.3869e-09
12	10806059	exm983917	A	0.3658	ENSG00000255374	TAS2R43	0.462614	2.36213e-11	1.80756e-09
12	10806059	rs2537817	A	0.366	ENSG00000255374	TAS2R43	0.462019	2.51207e-11	1.91651e-09
7	143420642	rs6951852	A	0.2684	ENSG00000185899	TAS2R60	-0.23034	2.65257e-11	2.01762e-09
12	11068622	rs2708374	A	0.3987	ENSG00000255837	TAS2R20	-0.793789	3.06717e-11	2.326e-09
12	11146056	JHU_12.11298655	G	0.09158	ENSG00000256436	TAS2R31	-0.718628	3.51277e-11	2.65597e-09
12	10847181	exm984058	A	0.2063	ENSG00000212124	TAS2R19	-0.546049	4.01849e-11	3.02929e-09
12	10988808	rs7312202	G	0.1053	ENSG00000212124	TAS2R19	-0.726314	5.03003e-11	3.71445e-09
12	10991202	rs10845271	A	0.1053	ENSG00000212124	TAS2R19	-0.726314	5.03003e-11	3.71445e-09
12	10997121	exm984282	G	0.1053	ENSG00000212124	TAS2R19	-0.726314	5.03003e-11	3.71445e-09
12	10997447	exm984298	A	0.1053	ENSG00000212124	TAS2R19	-0.726314	5.03003e-11	3.71445e-09
12	11003524	rs10772413	A	0.1053	ENSG00000212124	TAS2R19	-0.726314	5.03003e-11	3.71445e-09
12	11008878	JHU_12.11161477	G	0.1053	ENSG00000212124	TAS2R19	-0.726314	5.03003e-11	3.71445e-09
12	11008896	JHU_12.11161495	C	0.1053	ENSG00000212124	TAS2R19	-0.726314	5.03003e-11	3.71445e-09
12	11001152	JHU_12.11153751	A	0.1044	ENSG00000212124	TAS2R19	-0.72646	5.85033e-11	4.30764e-09
12	11071492	JHU_12.11224091	A	0.3968	ENSG00000255837	TAS2R20	-0.786218	6.35661e-11	4.66686e-09
12	11011503	rs7304447	G	0.1044	ENSG00000212124	TAS2R19	-0.723697	7.02435e-11	5.14219e-09
12	10908523	exm984113	G	0.2161	ENSG00000255837	TAS2R20	-0.846265	7.286e-11	5.31836e-09
12	11073567	JHU_12.11226166	C	0.07918	ENSG00000212124	TAS2R19	-0.755979	8.05171e-11	5.8604e-09
12	10908096	rs1015442	G	0.2158	ENSG00000255837	TAS2R20	-0.840798	8.63783e-11	6.26898e-09
12	11065623	JHU_12.11218222	A	0.09916	ENSG00000255837	TAS2R20	-1.25098	8.96083e-11	6.48482e-09
12	10836935	rs10845221	C	0.2116	ENSG00000212124	TAS2R19	-0.535601	9.99252e-11	7.21084e-09
7	143398285	rs3812407	G	0.3179	ENSG00000221855	TAS2R41	0.114561	1.19628e-10	8.60815e-09
12	11039810	JHU_12.11192409	G	0.09895	ENSG00000255837	TAS2R20	-1.25643	1.22809e-10	8.81197e-09
12	10836935	rs10845221	C	0.2116	ENSG00000255837	TAS2R20	-0.851271	1.40542e-10	1.00559e-08
12	10883384	rs10492098	A	0.2134	ENSG00000255837	TAS2R20	-0.833286	1.88123e-10	1.34224e-08
12	10825803	exm984033	G	0.1498	ENSG00000255374	TAS2R43	0.596738	2.31046e-10	1.64387e-08
12	11065623	JHU_12.11218222	A	0.09916	ENSG00000212124	TAS2R19	-0.760997	2.7995e-10	1.98624e-08
12	11068997	JHU_12.11221596	C	0.02935	ENSG00000256436	TAS2R31	-1.27519	2.8259e-10	1.99936e-08
12	11037727	JHU_12.11190326	G	0.0981	ENSG00000255837	TAS2R20	-1.23317	3.33672e-10	2.3542e-08
12	11038891	JHU_12.11191490	A	0.09554	ENSG00000255837	TAS2R20	-1.24781	3.58328e-10	2.52114e-08
12	11038963	JHU_12.11191562	A	0.0981	ENSG00000255837	TAS2R20	-1.22952	3.64991e-10	2.5609e-08
12	11039810	JHU_12.11192409	G	0.09895	ENSG00000212124	TAS2R19	-0.763017	4.05002e-10	2.83378e-08
12	11065530	JHU_12.11218129	A	0.09595	ENSG00000255837	TAS2R20	-1.24406	4.1529e-10	2.89776e-08
12	11069964	JHU_12.11222563	A	0.01899	ENSG00000255374	TAS2R43	-1.57232	4.80511e-10	3.34364e-08
12	10876916	rs10743932	A	0.2853	ENSG00000212124	TAS2R19	-0.463034	4.82675e-10	3.3495e-08
12	11083670	JHU_12.11236269	A	0.1854	ENSG00000255837	TAS2R20	-0.977401	5.32486e-10	3.68506e-08
12	10908523	exm984113	G	0.2161	ENSG00000212124	TAS2R19	-0.504589	5.3488e-10	3.69155e-08
12	10908096	rs1015442	G	0.2158	ENSG00000212124	TAS2R19	-0.501456	6.17677e-10	4.2446e-08
12	10806059	exm983917	A	0.3658	ENSG00000256436	TAS2R31	0.41047	6.18365e-10	4.2446e-08
12	10806059	rs2537817	A	0.366	ENSG00000256436	TAS2R31	0.410136	6.3928e-10	4.37631e-08
12	11065490	JHU_12.11218089	A	0.09725	ENSG00000255837	TAS2R20	-1.21773	6.48383e-10	4.42666e-08
12	11037727	JHU_12.11190326	G	0.0981	ENSG00000212124	TAS2R19	-0.756037	7.094e-10	4.83021e-08
12	10876916	rs10743932	A	0.2853	ENSG00000255374	TAS2R43	-0.454661	7.14044e-10	4.8488e-08
12	10883384	rs10492098	A	0.2134	ENSG00000212124	TAS2R19	-0.50232	8.17198e-10	5.53444e-08
12	11038963	JHU_12.11191562	A	0.0981	ENSG00000212124	TAS2R19	-0.751211	8.8823e-10	5.99946e-08
12	10825803	exm984033	G	0.1498	ENSG00000256436	TAS2R31	0.551306	9.21405e-10	6.20699e-08
12	11185952	JHU_12.11338558	A	0.2373	ENSG00000212124	TAS2R19	-0.461677	9.69732e-10	6.49798e-08
12	11186063	exm984786	A	0.2373	ENSG00000212124	TAS2R19	-0.461677	9.69732e-10	6.49798e-08
12	11030737	exm984445	A	0.0444	ENSG00000226761	TAS2R46	0.612923	1.00751e-09	6.73334e-08
12	10919703	rs11054075	G	0.2032	ENSG00000256436	TAS2R31	-0.483102	1.09637e-09	7.30787e-08
12	11065530	JHU_12.11218129	A	0.09595	ENSG00000212124	TAS2R19	-0.757897	1.12722e-09	7.49377e-08
12	10913940	rs10845242	A	0.2832	ENSG00000212124	TAS2R19	-0.453545	1.31267e-09	8.70382e-08
12	11038891	JHU_12.11191490	A	0.09554	ENSG00000212124	TAS2R19	-0.753142	1.41523e-09	9.35935e-08
12	10915699	JHU_12.11068298	A	0.2008	ENSG00000255374	TAS2R43	-0.506106	1.62342e-09	1.07082e-07
12	11081737	JHU_12.11234336	G	0.02968	ENSG00000256436	TAS2R31	-1.1094	1.6328e-09	1.07421e-07
12	10919703	rs11054075	G	0.2032	ENSG00000255374	TAS2R43	-0.500504	1.65212e-09	1.08411e-07
12	11023133	JHU_12.11175732	G	0.1019	ENSG00000255374	TAS2R43	0.667859	1.69756e-09	1.11105e-07
12	11171744	JHU_12.11324343	A	0.2257	ENSG00000212128	TAS2R13	-0.383127	1.84102e-09	1.1993e-07
12	11030609	exm984433	G	0.05839	ENSG00000255837	TAS2R20	-1.46355	1.84187e-09	1.1993e-07
12	11171744	JHU_12.11324343	A	0.2257	ENSG00000212126	TAS2R50	-0.270113	1.86023e-09	1.20815e-07
12	11065490	JHU_12.11218089	A	0.09725	ENSG00000212124	TAS2R19	-0.739009	1.99571e-09	1.29282e-07
7	141760216	JHU_7.141460016	C	0.2772	ENSG00000127366	TAS2R5	-0.153544	2.00901e-09	1.29812e-07
12	10915699	JHU_12.11068298	A	0.2008	ENSG00000256436	TAS2R31	-0.478778	2.35397e-09	1.51714e-07
12	10809516	exm983981	G	0.2579	ENSG00000255837	TAS2R20	-0.725525	2.38075e-09	1.53051e-07
12	11074002	JHU_12.11226601	A	0.02584	ENSG00000255374	TAS2R43	-1.35494	2.56806e-09	1.64674e-07
12	11065586	JHU_12.11218185	A	0.09554	ENSG00000255837	TAS2R20	-1.18422	2.84975e-09	1.82276e-07
12	10913940	rs10845242	A	0.2832	ENSG00000255374	TAS2R43	-0.440402	2.91012e-09	1.85669e-07
12	11231005	rs74060718	G	0.04105	ENSG00000226761	TAS2R46	0.617257	3.59529e-09	2.28807e-07
12	11065586	JHU_12.11218185	A	0.09554	ENSG00000212124	TAS2R19	-0.733278	3.88343e-09	2.46525e-07
12	10941104	rs12322464	G	0.08105	ENSG00000255837	TAS2R20	-1.15569	4.22767e-09	2.67707e-07
12	10997455	exm984299	A	0.05368	ENSG00000255837	TAS2R20	-1.43881	5.06134e-09	3.19042e-07
12	10880112	JHU_12.11032711	G	0.2351	ENSG00000255837	TAS2R20	-0.748297	5.06356e-09	3.19042e-07
12	11177034	rs1551191	A	0.24	ENSG00000212124	TAS2R19	-0.434882	5.74606e-09	3.61146e-07
12	11068953	JHU_12.11221552	A	0.01702	ENSG00000255374	TAS2R43	-1.58736	6.09549e-09	3.8216e-07
12	11039741	JHU_12.11192340	C	0.08316	ENSG00000212124	TAS2R19	-0.763661	6.30038e-09	3.9306e-07
12	11071529	JHU_12.11224128	G	0.08316	ENSG00000212124	TAS2R19	-0.763661	6.30038e-09	3.9306e-07
12	10786350	JHU_12.10938949	A	0.1622	ENSG00000255374	TAS2R43	0.537662	6.63393e-09	4.12852e-07
12	11174714	JHU_12.11327313	G	0.2411	ENSG00000212124	TAS2R19	-0.430841	6.75379e-09	4.19281e-07
12	11147805	JHU_12.11300404	C	0.08351	ENSG00000212124	TAS2R19	-0.73799	7.63583e-09	4.7288e-07
12	10789552	JHU_12.10942151	T	0.1864	ENSG00000255374	TAS2R43	0.512454	8.1268e-09	5.02058e-07
12	6081703	12:6190869-G-A	A	0.02105	ENSG00000111319	SCNN1A	0.437074	8.996e-09	5.54403e-07
12	10884829	JHU_12.11037428	C	0.2358	ENSG00000255837	TAS2R20	-0.732966	9.63539e-09	5.92366e-07
7	141721231	rs6947065	C	0.3021	ENSG00000127366	TAS2R5	-0.139572	9.9971e-09	6.13115e-07
7	141779000	rs2234002	A	0.2368	ENSG00000127366	TAS2R5	-0.155604	1.0303e-08	6.29062e-07
12	11161980	JHU_12.11314579	C	0.04632	ENSG00000255374	TAS2R43	-0.897952	1.03068e-08	6.29062e-07
12	10997434	exm984296	A	0.1168	ENSG00000212128	TAS2R13	-0.471455	1.07042e-08	6.51745e-07
12	11070824	JHU_12.11223423	A	0.02079	ENSG00000256436	TAS2R31	-1.36006	1.12062e-08	6.80674e-07
7	141779000	exm663209	A	0.2373	ENSG00000127366	TAS2R5	-0.155038	1.20086e-08	7.2634e-07
12	10876916	rs10743932	A	0.2853	ENSG00000255837	TAS2R20	-0.681309	1.20153e-08	7.2634e-07
12	10931048	12:11083647-CA	A	0.1208	ENSG00000255374	TAS2R43	0.604662	1.21996e-08	7.35724e-07
12	11171744	JHU_12.11324343	A	0.2257	ENSG00000186136	TAS2R42	-0.061339	1.2561e-08	7.55718e-07
12	11191389	rs7132674	G	0.2116	ENSG00000212127	TAS2R14	-0.914883	1.30558e-08	7.81776e-07
12	11194290	JHU_12.11347202	G	0.2116	ENSG00000212127	TAS2R14	-0.914883	1.30558e-08	7.81776e-07
7	143382967	exm666209	A	0.3495	ENSG00000221855	TAS2R41	0.0993501	1.36166e-08	8.13429e-07
12	10806432	rs1548803	A	0.2284	ENSG00000255837	TAS2R20	-0.729101	1.40496e-08	8.36426e-07
12	11069989	JHU_12.11222588	A	0.08228	ENSG00000212124	TAS2R19	-0.749757	1.40676e-08	8.36426e-07
7	141779000	rs2234002	A	0.2368	ENSG00000127364	TAS2R4	-1.08732	1.43321e-08	8.50157e-07
12	11031109	12:11183708-TC	G	0.08523	ENSG00000212124	TAS2R19	-0.764551	1.55288e-08	9.18995e-07
12	11091595	12:11244194-TC	G	0.077	ENSG00000212128	TAS2R13	-0.596038	1.57239e-08	9.28372e-07
12	11024722	JHU_12.11177321	G	0.1211	ENSG00000255374	TAS2R43	0.581528	1.59155e-08	9.35509e-07
7	141779000	exm663209	A	0.2373	ENSG00000127364	TAS2R4	-1.0848	1.59187e-08	9.35509e-07
12	10883384	rs10492098	A	0.2134	ENSG00000255374	TAS2R43	-0.458446	1.73848e-08	1.01931e-06
12	10847181	exm984058	A	0.2063	ENSG00000256436	TAS2R31	-0.442604	1.95054e-08	1.141e-06
7	141758620	JHU_7.141458420	A	0.2889	ENSG00000127366	TAS2R5	-0.132588	2.12317e-08	1.23912e-06
12	11127416	JHU_12.11280015	G	0.03684	ENSG00000255374	TAS2R43	-0.966376	2.15385e-08	1.25413e-06
7	141758620	JHU_7.141458420	A	0.2889	ENSG00000127364	TAS2R4	-0.934466	2.19287e-08	1.27392e-06
12	11186351	exm984803	G	0.2126	ENSG00000212127	TAS2R14	-0.899112	2.27294e-08	1.31463e-06
12	10908523	exm984113	G	0.2161	ENSG00000255374	TAS2R43	-0.452123	2.27332e-08	1.31463e-06
12	11125462	JHU_12.11278061	C	0.08051	ENSG00000212124	TAS2R19	-0.748131	2.38163e-08	1.37413e-06
12	10788311	JHU_12.10940910	A	0.1674	ENSG00000255374	TAS2R43	0.509778	2.40903e-08	1.38051e-06
12	10788328	JHU_12.10940927	A	0.1674	ENSG00000255374	TAS2R43	0.509778	2.40903e-08	1.38051e-06
12	10789002	JHU_12.10941601	A	0.1674	ENSG00000255374	TAS2R43	0.509778	2.40903e-08	1.38051e-06
12	11186351	exm984803	G	0.2126	ENSG00000186136	TAS2R42	-0.0605114	2.41521e-08	1.38092e-06
12	11092003	exm984654	G	0.0814	ENSG00000212124	TAS2R19	-0.741408	2.47667e-08	1.41288e-06
12	11091595	12:11244194-TC	G	0.077	ENSG00000212124	TAS2R19	-0.756713	2.71233e-08	1.54384e-06
12	10814448	rs10772363	G	0.24	ENSG00000255837	TAS2R20	-0.696455	2.7717e-08	1.57273e-06
7	143382967	exm666209	A	0.3495	ENSG00000185899	TAS2R60	0.185017	2.77552e-08	1.57273e-06
12	11186414	exm984807	A	0.212	ENSG00000212127	TAS2R14	-0.894712	2.81785e-08	1.59316e-06
12	11018011	JHU_12.11170610	C	0.07945	ENSG00000212124	TAS2R19	-0.743499	3.01561e-08	1.70117e-06
12	10913940	rs10845242	A	0.2832	ENSG00000255837	TAS2R20	-0.6653	3.06935e-08	1.72764e-06
12	11186414	exm984807	A	0.212	ENSG00000186136	TAS2R42	-0.0600845	3.21186e-08	1.80384e-06
12	10836935	rs10845221	C	0.2116	ENSG00000256436	TAS2R31	-0.436067	3.25455e-08	1.82377e-06
12	11081553	JHU_12.11234152	G	0.3872	ENSG00000255837	TAS2R20	-0.680666	3.35474e-08	1.87577e-06
12	11128375	JHU_12.11280974	T	0.3861	ENSG00000255837	TAS2R20	-0.652616	3.37985e-08	1.88564e-06
12	11147805	JHU_12.11300404	C	0.08351	ENSG00000212128	TAS2R13	-0.54718	3.42887e-08	1.90879e-06
12	11053073	JHU_12.11205672	C	0.05826	ENSG00000212124	TAS2R19	-0.82754	3.58766e-08	1.9928e-06
12	11085533	JHU_12.11238132	G	0.01201	ENSG00000255374	TAS2R43	-1.74759	3.9205e-08	2.17292e-06
12	11022478	12:11175077-CT	A	0.1192	ENSG00000255374	TAS2R43	0.574606	4.06554e-08	2.24839e-06
12	10789842	rs7965729	A	0.1779	ENSG00000255374	TAS2R43	0.486523	4.08036e-08	2.25167e-06
12	11231005	rs74060718	G	0.04105	ENSG00000255374	TAS2R43	0.953444	4.19492e-08	2.30985e-06
12	10908096	rs1015442	G	0.2158	ENSG00000255374	TAS2R43	-0.442364	4.24073e-08	2.33001e-06
12	11191389	rs7132674	G	0.2116	ENSG00000186136	TAS2R42	-0.0594693	4.39464e-08	2.40414e-06
12	11194290	JHU_12.11347202	G	0.2116	ENSG00000186136	TAS2R42	-0.0594693	4.39464e-08	2.40414e-06
7	141764114	rs765007	G	0.4873	ENSG00000127366	TAS2R5	-0.122743	4.66929e-08	2.54889e-06
12	11011503	rs7304447	G	0.1044	ENSG00000212128	TAS2R13	-0.472323	4.92321e-08	2.68172e-06
12	10884821	JHU_12.11037420	A	0.2314	ENSG00000255837	TAS2R20	-0.712727	4.99052e-08	2.71255e-06
7	141760216	JHU_7.141460016	C	0.2772	ENSG00000127364	TAS2R4	-0.984522	5.57212e-08	3.02219e-06
12	11081553	JHU_12.11234152	G	0.3872	ENSG00000212124	TAS2R19	-0.418149	5.63107e-08	3.04764e-06
12	10997434	exm984296	A	0.1168	ENSG00000212126	TAS2R50	-0.315892	5.81478e-08	3.14035e-06
12	10988808	rs7312202	G	0.1053	ENSG00000212128	TAS2R13	-0.46778	5.94668e-08	3.16436e-06
12	10991202	rs10845271	A	0.1053	ENSG00000212128	TAS2R13	-0.46778	5.94668e-08	3.16436e-06
12	10997121	exm984282	G	0.1053	ENSG00000212128	TAS2R13	-0.46778	5.94668e-08	3.16436e-06
12	10997447	exm984298	A	0.1053	ENSG00000212128	TAS2R13	-0.46778	5.94668e-08	3.16436e-06
12	11003524	rs10772413	A	0.1053	ENSG00000212128	TAS2R13	-0.46778	5.94668e-08	3.16436e-06
12	11008878	JHU_12.11161477	G	0.1053	ENSG00000212128	TAS2R13	-0.46778	5.94668e-08	3.16436e-06
12	11008896	JHU_12.11161495	C	0.1053	ENSG00000212128	TAS2R13	-0.46778	5.94668e-08	3.16436e-06
12	11091836	12:11244435-TC	G	0.05496	ENSG00000212124	TAS2R19	-0.825654	6.36409e-08	3.37937e-06
12	10847181	exm984058	A	0.2063	ENSG00000255374	TAS2R43	-0.444783	7.29489e-08	3.86553e-06
12	10876916	rs10743932	A	0.2853	ENSG00000256436	TAS2R31	-0.380201	7.90976e-08	4.18259e-06
12	10997434	exm984296	A	0.1168	ENSG00000212127	TAS2R14	-1.10851	8.24833e-08	4.35254e-06
12	10786350	JHU_12.10938949	A	0.1622	ENSG00000256436	TAS2R31	0.475057	8.76165e-08	4.6138e-06
12	10806432	rs1548803	A	0.2284	ENSG00000212124	TAS2R19	-0.428346	9.98196e-08	5.2455e-06
12	11076255	JHU_12.11228854	A	0.04457	ENSG00000212124	TAS2R19	-0.890171	1.0441e-07	5.47537e-06
12	10809516	exm983981	G	0.2579	ENSG00000212124	TAS2R19	-0.404862	1.07096e-07	5.60461e-06
12	11001152	JHU_12.11153751	A	0.1044	ENSG00000212128	TAS2R13	-0.460216	1.09088e-07	5.69707e-06
12	11031233	12:11183832-GA	A	0.3711	ENSG00000255837	TAS2R20	-0.64627	1.1574e-07	6.03207e-06
12	11147805	JHU_12.11300404	C	0.08351	ENSG00000212126	TAS2R50	-0.370967	1.17046e-07	6.0876e-06
12	11007792	JHU_12.11160391	C	0.2215	ENSG00000212124	TAS2R19	-0.420841	1.21078e-07	6.28438e-06
12	10789552	JHU_12.10942151	T	0.1864	ENSG00000256436	TAS2R31	0.449478	1.29641e-07	6.71511e-06
1	18240495	JHU_1.18566989	G	0.08	ENSG00000179002	TAS1R2	0.117376	1.35392e-07	6.99865e-06
12	10908523	exm984113	G	0.2161	ENSG00000256436	TAS2R31	-0.407934	1.3619e-07	7.02559e-06
12	10836935	rs10845221	C	0.2116	ENSG00000255374	TAS2R43	-0.435169	1.43618e-07	7.39371e-06
12	11071731	JHU_12.11224330	A	0.3178	ENSG00000255837	TAS2R20	-0.586437	1.44935e-07	7.44638e-06
12	11200739	rs1650042	C	0.2021	ENSG00000256436	TAS2R31	0.412573	1.47201e-07	7.54747e-06
12	10997434	exm984296	A	0.1168	ENSG00000256436	TAS2R31	-0.529223	1.61183e-07	8.24767e-06
12	11039741	JHU_12.11192340	C	0.08316	ENSG00000212128	TAS2R13	-0.53467	1.69471e-07	8.62667e-06
12	11071529	JHU_12.11224128	G	0.08316	ENSG00000212128	TAS2R13	-0.53467	1.69471e-07	8.62667e-06
12	10913940	rs10845242	A	0.2832	ENSG00000256436	TAS2R31	-0.372152	1.69611e-07	8.62667e-06
12	10880112	JHU_12.11032711	G	0.2351	ENSG00000212124	TAS2R19	-0.419373	1.71769e-07	8.71892e-06
12	11039741	JHU_12.11192340	C	0.08316	ENSG00000212126	TAS2R50	-0.376647	1.74912e-07	8.84299e-06
12	11071529	JHU_12.11224128	G	0.08316	ENSG00000212126	TAS2R50	-0.376647	1.74912e-07	8.84299e-06
1	1047589	exm1194	A	0.01158	ENSG00000169962	TAS1R3	0.464465	1.87751e-07	9.47319e-06
12	10908096	rs1015442	G	0.2158	ENSG00000256436	TAS2R31	-0.402268	1.89357e-07	9.53523e-06
12	11147805	JHU_12.11300404	C	0.08351	ENSG00000212127	TAS2R14	-1.29489	1.90599e-07	9.57873e-06
12	11039741	JHU_12.11192340	C	0.08316	ENSG00000212127	TAS2R14	-1.33066	1.99391e-07	9.981e-06
12	11071529	JHU_12.11224128	G	0.08316	ENSG00000212127	TAS2R14	-1.33066	1.99391e-07	9.981e-06
12	11065623	JHU_12.11218222	A	0.09916	ENSG00000212128	TAS2R13	-0.489181	2.01226e-07	1.0053e-05
12	10788311	JHU_12.10940910	A	0.1674	ENSG00000256436	TAS2R31	0.454466	2.034e-07	1.01018e-05
12	10788328	JHU_12.10940927	A	0.1674	ENSG00000256436	TAS2R31	0.454466	2.034e-07	1.01018e-05
12	10789002	JHU_12.10941601	A	0.1674	ENSG00000256436	TAS2R31	0.454466	2.034e-07	1.01018e-05
12	10789842	rs7965729	A	0.1779	ENSG00000256436	TAS2R31	0.440627	2.05676e-07	1.01949e-05
12	10883384	rs10492098	A	0.2134	ENSG00000256436	TAS2R31	-0.403204	2.26898e-07	1.12248e-05
12	11022858	JHU_12.11175457	C	0.1274	ENSG00000256436	TAS2R31	-0.497076	2.39002e-07	1.18005e-05
12	11069964	JHU_12.11222563	A	0.01899	ENSG00000256436	TAS2R31	-1.25331	2.44772e-07	1.20619e-05
12	11027398	JHU_12.11179997	G	0.3608	ENSG00000255837	TAS2R20	-0.580642	2.51255e-07	1.23393e-05
7	141731729	JHU_7.141431529	C	0.276	ENSG00000127366	TAS2R5	-0.130849	2.51376e-07	1.23393e-05
12	11068281	JHU_12.11220880	C	0.1258	ENSG00000256436	TAS2R31	-0.496489	2.89054e-07	1.41614e-05
12	10988808	rs7312202	G	0.1053	ENSG00000212127	TAS2R14	-1.10915	2.94767e-07	1.42484e-05
12	10991202	rs10845271	A	0.1053	ENSG00000212127	TAS2R14	-1.10915	2.94767e-07	1.42484e-05
12	10997121	exm984282	G	0.1053	ENSG00000212127	TAS2R14	-1.10915	2.94767e-07	1.42484e-05
12	10997447	exm984298	A	0.1053	ENSG00000212127	TAS2R14	-1.10915	2.94767e-07	1.42484e-05
12	11003524	rs10772413	A	0.1053	ENSG00000212127	TAS2R14	-1.10915	2.94767e-07	1.42484e-05
12	11008878	JHU_12.11161477	G	0.1053	ENSG00000212127	TAS2R14	-1.10915	2.94767e-07	1.42484e-05
12	11008896	JHU_12.11161495	C	0.1053	ENSG00000212127	TAS2R14	-1.10915	2.94767e-07	1.42484e-05
12	11128367	JHU_12.11280966	G	0.1274	ENSG00000256436	TAS2R31	-0.491447	3.26698e-07	1.57318e-05
12	11145670	rs7980237	G	0.1274	ENSG00000256436	TAS2R31	-0.491447	3.26698e-07	1.57318e-05
12	10908096	rs1015442	G	0.2158	ENSG00000212127	TAS2R14	-0.808024	3.29068e-07	1.58159e-05
12	10884829	JHU_12.11037428	C	0.2358	ENSG00000212124	TAS2R19	-0.408079	3.45276e-07	1.65634e-05
12	10847109	rs1047699	G	0.4253	ENSG00000226761	TAS2R46	-0.204507	3.57777e-07	1.71307e-05
12	11548554	rs2416791	G	0.1958	ENSG00000255374	TAS2R43	-0.465013	4.01033e-07	1.91656e-05
12	10806059	exm983917	A	0.3658	ENSG00000255837	TAS2R20	0.572407	4.0659e-07	1.93946e-05
12	10806059	rs2537817	A	0.366	ENSG00000255837	TAS2R20	0.572022	4.14119e-07	1.97166e-05
12	11069989	JHU_12.11222588	A	0.08228	ENSG00000212127	TAS2R14	-1.30171	4.19001e-07	1.99116e-05
12	10883384	rs10492098	A	0.2134	ENSG00000212127	TAS2R14	-0.807787	4.20579e-07	1.99492e-05
12	10847181	exm984058	A	0.2063	ENSG00000212127	TAS2R14	-0.819	4.24051e-07	2.00762e-05
12	10908523	exm984113	G	0.2161	ENSG00000212127	TAS2R14	-0.802063	4.34686e-07	2.05413e-05
12	10915699	JHU_12.11068298	A	0.2008	ENSG00000212127	TAS2R14	-0.834206	4.36582e-07	2.05925e-05
12	10919703	rs11054075	G	0.2032	ENSG00000212127	TAS2R14	-0.825061	4.40711e-07	2.07487e-05
12	11001152	JHU_12.11153751	A	0.1044	ENSG00000212127	TAS2R14	-1.0966	4.44061e-07	2.08676e-05
12	11011503	rs7304447	G	0.1044	ENSG00000212127	TAS2R14	-1.09603	4.52765e-07	2.12372e-05
12	11031109	12:11183708-TC	G	0.08523	ENSG00000212126	TAS2R50	-0.37398	4.54814e-07	2.12938e-05
12	11069989	JHU_12.11222588	A	0.08228	ENSG00000212126	TAS2R50	-0.365207	4.71193e-07	2.202e-05
12	11018011	JHU_12.11170610	C	0.07945	ENSG00000212128	TAS2R13	-0.525078	4.78314e-07	2.23116e-05
12	11069989	JHU_12.11222588	A	0.08228	ENSG00000212128	TAS2R13	-0.516819	4.97708e-07	2.31736e-05
12	11127416	JHU_12.11280015	G	0.03684	ENSG00000256436	TAS2R31	-0.829476	5.30847e-07	2.46712e-05
12	10933784	rs10492102	G	0.2158	ENSG00000212124	TAS2R19	-0.401105	5.31869e-07	2.46734e-05
12	11039810	JHU_12.11192409	G	0.09895	ENSG00000212128	TAS2R13	-0.476416	5.74096e-07	2.65837e-05
12	11021677	exm984327	A	0.3695	ENSG00000255837	TAS2R20	-0.551103	5.85582e-07	2.70661e-05
12	11191389	rs7132674	G	0.2116	ENSG00000212126	TAS2R50	-0.226536	6.49275e-07	2.99009e-05
12	11194290	JHU_12.11347202	G	0.2116	ENSG00000212126	TAS2R50	-0.226536	6.49275e-07	2.99009e-05
12	11163829	JHU_12.11316428	G	0.4558	ENSG00000226761	TAS2R46	-0.195644	6.84837e-07	3.14243e-05
12	11163837	JHU_12.11316436	C	0.4558	ENSG00000226761	TAS2R46	-0.195644	6.84837e-07	3.14243e-05
12	11027741	rs2010481	G	0.3614	ENSG00000255837	TAS2R20	-0.55811	7.21605e-07	3.30516e-05
12	11033928	JHU_12.11186527	C	0.3505	ENSG00000255837	TAS2R20	-0.56097	7.24925e-07	3.3084e-05
12	11035541	rs7297949	G	0.3505	ENSG00000255837	TAS2R20	-0.56097	7.24925e-07	3.3084e-05
12	10997434	exm984296	A	0.1168	ENSG00000226761	TAS2R46	-0.316243	7.33421e-07	3.34115e-05
12	11167412	JHU_12.11320011	A	0.4547	ENSG00000226761	TAS2R46	-0.195411	7.54965e-07	3.41242e-05
12	10988808	rs7312202	G	0.1053	ENSG00000212126	TAS2R50	-0.301756	7.60644e-07	3.41242e-05
12	10991202	rs10845271	A	0.1053	ENSG00000212126	TAS2R50	-0.301756	7.60644e-07	3.41242e-05
12	10997121	exm984282	G	0.1053	ENSG00000212126	TAS2R50	-0.301756	7.60644e-07	3.41242e-05
12	10997447	exm984298	A	0.1053	ENSG00000212126	TAS2R50	-0.301756	7.60644e-07	3.41242e-05
12	11003524	rs10772413	A	0.1053	ENSG00000212126	TAS2R50	-0.301756	7.60644e-07	3.41242e-05
12	11008878	JHU_12.11161477	G	0.1053	ENSG00000212126	TAS2R50	-0.301756	7.60644e-07	3.41242e-05
12	11008896	JHU_12.11161495	C	0.1053	ENSG00000212126	TAS2R50	-0.301756	7.60644e-07	3.41242e-05
12	11061546	newrs2708381	A	0.2105	ENSG00000212124	TAS2R19	-0.413144	7.61189e-07	3.41242e-05
12	10884821	JHU_12.11037420	A	0.2314	ENSG00000212124	TAS2R19	-0.404366	7.81975e-07	3.49941e-05
12	10997455	exm984299	A	0.05368	ENSG00000212128	TAS2R13	-0.591361	7.83592e-07	3.50046e-05
12	11022858	JHU_12.11175457	C	0.1274	ENSG00000212124	TAS2R19	-0.502386	7.88787e-07	3.51746e-05
12	11125462	JHU_12.11278061	C	0.08051	ENSG00000212127	TAS2R14	-1.28777	7.98079e-07	3.5468e-05
12	11125462	JHU_12.11278061	C	0.08051	ENSG00000212128	TAS2R13	-0.514535	7.98166e-07	3.5468e-05
12	11038891	JHU_12.11191490	A	0.09554	ENSG00000212128	TAS2R13	-0.478956	7.99675e-07	3.54728e-05
12	11092003	exm984654	G	0.0814	ENSG00000212127	TAS2R14	-1.2775	8.01335e-07	3.54843e-05
12	11055096	JHU_12.11207695	A	0.3502	ENSG00000255837	TAS2R20	-0.555985	9.13741e-07	4.03912e-05
7	141756392	rs12540335	C	0.2074	ENSG00000127366	TAS2R5	-0.142478	9.18285e-07	4.05213e-05
12	11186351	exm984803	G	0.2126	ENSG00000212126	TAS2R50	-0.223189	9.3127e-07	4.10228e-05
12	11092003	exm984654	G	0.0814	ENSG00000212126	TAS2R50	-0.357702	9.42946e-07	4.14651e-05
12	11031109	12:11183708-TC	G	0.08523	ENSG00000212127	TAS2R14	-1.29076	9.48083e-07	4.16187e-05
12	10806432	rs1548803	A	0.2284	ENSG00000256436	TAS2R31	-0.37376	9.71937e-07	4.2592e-05
7	141927349	rs1285933	G	0.3758	ENSG00000127366	TAS2R5	-0.11552	9.80838e-07	4.29078e-05
12	10836935	rs10845221	C	0.2116	ENSG00000212127	TAS2R14	-0.793695	9.86163e-07	4.30664e-05
12	10814448	rs10772363	G	0.24	ENSG00000212124	TAS2R19	-0.384438	9.9167e-07	4.32324e-05
12	11105412	rs2597963	A	0.3684	ENSG00000255837	TAS2R20	-0.539149	1.00091e-06	4.32629e-05
12	11126493	rs1031391	C	0.3684	ENSG00000255837	TAS2R20	-0.539149	1.00091e-06	4.32629e-05
12	11132688	JHU_12.11285287	C	0.3684	ENSG00000255837	TAS2R20	-0.539149	1.00091e-06	4.32629e-05
12	11151385	JHU_12.11303984	A	0.3684	ENSG00000255837	TAS2R20	-0.539149	1.00091e-06	4.32629e-05
12	11151404	JHU_12.11304003	A	0.3684	ENSG00000255837	TAS2R20	-0.539149	1.00091e-06	4.32629e-05
12	11092003	exm984654	G	0.0814	ENSG00000212128	TAS2R13	-0.505983	1.00395e-06	4.33203e-05
12	11128367	JHU_12.11280966	G	0.1274	ENSG00000212124	TAS2R19	-0.497058	1.03046e-06	4.43133e-05
12	11145670	rs7980237	G	0.1274	ENSG00000212124	TAS2R19	-0.497058	1.03046e-06	4.43133e-05
12	11018011	JHU_12.11170610	C	0.07945	ENSG00000212127	TAS2R14	-1.27547	1.04643e-06	4.49239e-05
12	11001152	JHU_12.11153751	A	0.1044	ENSG00000212126	TAS2R50	-0.298889	1.06343e-06	4.55764e-05
12	11037727	JHU_12.11190326	G	0.0981	ENSG00000212128	TAS2R13	-0.467	1.08198e-06	4.62928e-05
12	10847109	rs1047699	G	0.4253	ENSG00000212127	TAS2R14	-0.635659	1.11579e-06	4.76589e-05
12	11029009	JHU_12.11181608	G	0.07643	ENSG00000255374	TAS2R43	-0.714035	1.14418e-06	4.87895e-05
12	11132700	JHU_12.11285299	G	0.3701	ENSG00000255837	TAS2R20	-0.540545	1.14613e-06	4.87905e-05
12	11065530	JHU_12.11218129	A	0.09595	ENSG00000212128	TAS2R13	-0.472125	1.16993e-06	4.97201e-05
12	11068281	JHU_12.11220880	C	0.1258	ENSG00000212124	TAS2R19	-0.497423	1.17218e-06	4.97321e-05
1	1047589	exm1194	A	0.01158	ENSG00000162572	SCNN1D	0.39787	1.19506e-06	5.06181e-05
12	11051043	JHU_12.11203642	G	0.3495	ENSG00000255837	TAS2R20	-0.548794	1.23888e-06	5.23708e-05
12	11186414	exm984807	A	0.212	ENSG00000212126	TAS2R50	-0.221031	1.24057e-06	5.23708e-05
12	11074002	JHU_12.11226601	A	0.02584	ENSG00000256436	TAS2R31	-1.05959	1.25981e-06	5.30944e-05
12	11011503	rs7304447	G	0.1044	ENSG00000212126	TAS2R50	-0.29668	1.28798e-06	5.41914e-05
12	11065623	JHU_12.11218222	A	0.09916	ENSG00000212127	TAS2R14	-1.14094	1.33249e-06	5.59713e-05
7	144043931	rs11976037	C	0.3853	ENSG00000221855	TAS2R41	0.0856517	1.33779e-06	5.61008e-05
12	11091595	12:11244194-TC	G	0.077	ENSG00000212127	TAS2R14	-1.28125	1.34123e-06	5.6152e-05
12	11125462	JHU_12.11278061	C	0.08051	ENSG00000212126	TAS2R50	-0.355035	1.38833e-06	5.80282e-05
7	141786521	rs11773137	G	0.2998	ENSG00000127366	TAS2R5	-0.120663	1.44037e-06	6.01038e-05
12	11038963	JHU_12.11191562	A	0.0981	ENSG00000212128	TAS2R13	-0.460978	1.46658e-06	6.10971e-05
12	11039810	JHU_12.11192409	G	0.09895	ENSG00000212127	TAS2R14	-1.14719	1.54408e-06	6.42199e-05
12	11018011	JHU_12.11170610	C	0.07945	ENSG00000212126	TAS2R50	-0.353607	1.57023e-06	6.52006e-05
12	11548554	rs2416791	G	0.1958	ENSG00000255837	TAS2R20	-0.711849	1.6224e-06	6.72566e-05
12	11174695	JHU_12.11327294	A	0.4491	ENSG00000226761	TAS2R46	-0.189769	1.63622e-06	6.77187e-05
12	10938952	exm984210	G	0.04316	ENSG00000121318	TAS2R10	0.16198	1.77349e-06	7.32802e-05
12	11305458	rs11054242	G	0.09368	ENSG00000255837	TAS2R20	-0.918501	1.89781e-06	7.82894e-05
12	11548554	rs2416791	G	0.1958	ENSG00000256436	TAS2R31	-0.41798	1.91808e-06	7.89969e-05
12	10806432	rs1548803	A	0.2284	ENSG00000255374	TAS2R43	-0.380598	1.93572e-06	7.95939e-05
12	10841307	JHU_12.10993906	A	0.03474	ENSG00000121318	TAS2R10	0.190915	2.13436e-06	8.76194e-05
12	11031109	12:11183708-TC	G	0.08523	ENSG00000212128	TAS2R13	-0.499026	2.1441e-06	8.7877e-05
7	141778508	exm663179	G	0.2074	ENSG00000127366	TAS2R5	-0.137464	2.1946e-06	8.98014e-05
12	10880112	JHU_12.11032711	G	0.2351	ENSG00000255374	TAS2R43	-0.377445	2.2064e-06	9.01387e-05
12	11038891	JHU_12.11191490	A	0.09554	ENSG00000212127	TAS2R14	-1.14957	2.26699e-06	9.24648e-05
12	11030737	exm984445	A	0.0444	ENSG00000255374	TAS2R43	0.793099	2.2722e-06	9.25281e-05
12	10972955	JHU_12.11125554	A	0.08	ENSG00000255374	TAS2R43	0.574464	2.3049e-06	9.37092e-05
12	10973978	rs7294858	A	0.2595	ENSG00000212124	TAS2R19	-0.345936	2.40667e-06	9.76899e-05
12	11091991	JHU_12.11244590	A	0.3481	ENSG00000226761	TAS2R46	-0.206749	2.55698e-06	0.000103625
12	11128375	JHU_12.11280974	T	0.3861	ENSG00000256188	TAS2R30	-0.672711	2.66788e-06	0.000107947
12	10922830	JHU_12.11075429	G	0.0633	ENSG00000256436	TAS2R31	0.629376	2.68688e-06	0.000108542
12	11037727	JHU_12.11190326	G	0.0981	ENSG00000212127	TAS2R14	-1.1255	2.71754e-06	0.000109606
12	10997455	exm984299	A	0.05368	ENSG00000212124	TAS2R19	-0.72551	2.73061e-06	0.000109958
12	11030852	exm984455	T	0.4501	ENSG00000226761	TAS2R46	-0.185202	2.75385e-06	0.000110718
12	11065490	JHU_12.11218089	A	0.09725	ENSG00000212128	TAS2R13	-0.450806	2.7802e-06	0.0001116
12	11091991	JHU_12.11244590	A	0.3481	ENSG00000212127	TAS2R14	-0.667349	2.89491e-06	0.000116021
12	11038963	JHU_12.11191562	A	0.0981	ENSG00000212127	TAS2R14	-1.12137	2.90488e-06	0.000116236
12	11191389	rs7132674	G	0.2116	ENSG00000212128	TAS2R13	-0.302338	2.92406e-06	0.000116635
12	11194290	JHU_12.11347202	G	0.2116	ENSG00000212128	TAS2R13	-0.302338	2.92406e-06	0.000116635
12	10997641	exm984309	G	0.2116	ENSG00000212124	TAS2R19	-0.376514	2.94506e-06	0.000117288
12	11068281	JHU_12.11220880	C	0.1258	ENSG00000256188	TAS2R30	-0.925045	2.97624e-06	0.000118344
12	10947984	JHU_12.11100583	A	0.04	ENSG00000121318	TAS2R10	0.176667	2.98259e-06	0.000118411
12	10854152	JHU_12.11006751	G	0.02842	ENSG00000121318	TAS2R10	0.199522	3.00064e-06	0.000118941
12	11091595	12:11244194-TC	G	0.077	ENSG00000212126	TAS2R50	-0.348998	3.03201e-06	0.000119996
12	11128367	JHU_12.11280966	G	0.1274	ENSG00000256188	TAS2R30	-0.91741	3.15166e-06	0.000124343
12	11145670	rs7980237	G	0.1274	ENSG00000256188	TAS2R30	-0.91741	3.15166e-06	0.000124343
12	11200739	rs1650042	C	0.2021	ENSG00000255374	TAS2R43	0.384117	3.16961e-06	0.000124857
12	11067355	JHU_12.11219954	G	0.3564	ENSG00000255837	TAS2R20	-0.528743	3.22502e-06	0.000126842
12	11022858	JHU_12.11175457	C	0.1274	ENSG00000256188	TAS2R30	-0.915684	3.31279e-06	0.000130092
12	11031541	rs10845296	A	0.4495	ENSG00000226761	TAS2R46	-0.18332	3.3338e-06	0.00013071
12	10213916	rs73058083	A	0.01158	ENSG00000121377	TAS2R7	0.079429	3.33884e-06	0.00013071
12	11186414	exm984807	A	0.212	ENSG00000212128	TAS2R13	-0.300342	3.45439e-06	0.000135025
12	10988808	rs7312202	G	0.1053	ENSG00000256436	TAS2R31	-0.490555	3.61575e-06	0.000139822
12	10991202	rs10845271	A	0.1053	ENSG00000256436	TAS2R31	-0.490555	3.61575e-06	0.000139822
12	10997121	exm984282	G	0.1053	ENSG00000256436	TAS2R31	-0.490555	3.61575e-06	0.000139822
12	10997447	exm984298	A	0.1053	ENSG00000256436	TAS2R31	-0.490555	3.61575e-06	0.000139822
12	11003524	rs10772413	A	0.1053	ENSG00000256436	TAS2R31	-0.490555	3.61575e-06	0.000139822
12	11008878	JHU_12.11161477	G	0.1053	ENSG00000256436	TAS2R31	-0.490555	3.61575e-06	0.000139822
12	11008896	JHU_12.11161495	C	0.1053	ENSG00000256436	TAS2R31	-0.490555	3.61575e-06	0.000139822
12	10880112	JHU_12.11032711	G	0.2351	ENSG00000212127	TAS2R14	-0.722812	3.64064e-06	0.00014026
7	141790438	exm663234	A	0.2458	ENSG00000127364	TAS2R4	-0.893611	3.6437e-06	0.00014026
7	141790438	rs2227264	A	0.2458	ENSG00000127364	TAS2R4	-0.893611	3.6437e-06	0.00014026
12	11186351	exm984803	G	0.2126	ENSG00000212128	TAS2R13	-0.299143	3.65067e-06	0.000140315
7	141927349	rs1285933	G	0.3758	ENSG00000127364	TAS2R4	-0.771666	3.67201e-06	0.000140922
7	142720917	7:142428741-CT	A	0.01684	ENSG00000127364	TAS2R4	2.91769	3.81914e-06	0.000146125
7	142753451	JHU_7.142461302	A	0.01684	ENSG00000127364	TAS2R4	2.91769	3.81914e-06	0.000146125
7	141786521	rs11773137	G	0.2998	ENSG00000127364	TAS2R4	-0.815288	4.00853e-06	0.00015314
12	10841307	JHU_12.10993906	A	0.03474	ENSG00000256436	TAS2R31	0.826218	4.02795e-06	0.000153651
12	11065490	JHU_12.11218089	A	0.09725	ENSG00000212127	TAS2R14	-1.10961	4.08263e-06	0.000155502
12	11011503	rs7304447	G	0.1044	ENSG00000256436	TAS2R31	-0.489456	4.13675e-06	0.000157327
12	11068953	JHU_12.11221552	A	0.01702	ENSG00000256436	TAS2R31	-1.20741	4.24948e-06	0.000161313
16	22589360	JHU_16.22600681	C	0.03368	ENSG00000168447	SCNN1B	0.0783835	4.2543e-06	0.000161313
12	11065586	JHU_12.11218185	A	0.09554	ENSG00000212128	TAS2R13	-0.446327	4.38775e-06	0.000166125
12	11252765	JHU_12.11405679	A	0.02105	ENSG00000121318	TAS2R10	0.224484	4.44023e-06	0.000167861
1	1333950	1:1269330-GT	C	0.05021	ENSG00000169962	TAS1R3	-0.353485	4.45163e-06	0.000168041
12	11076467	JHU_12.11229066	G	0.09574	ENSG00000212124	TAS2R19	-0.589146	4.49692e-06	0.000169498
12	11073822	rs11533168	A	0.348	ENSG00000255837	TAS2R20	-0.542129	4.5269e-06	0.000170374
7	141695422	JHU_7.141395222	A	0.2674	ENSG00000127366	TAS2R5	-0.118074	4.61611e-06	0.000173452
12	11305458	rs11054242	G	0.09368	ENSG00000256436	TAS2R31	-0.522683	4.62238e-06	0.000173452
12	11030609	exm984433	G	0.05839	ENSG00000212127	TAS2R14	-1.36063	4.70062e-06	0.000176127
1	19734505	JHU_1.20060998	C	0.03263	ENSG00000179002	TAS1R2	0.153871	4.70781e-06	0.000176136
7	141721231	rs6947065	C	0.3021	ENSG00000127364	TAS2R4	-0.791327	4.72676e-06	0.000176584
12	11065623	JHU_12.11218222	A	0.09916	ENSG00000212126	TAS2R50	-0.304487	4.80403e-06	0.000179207
12	10786350	JHU_12.10938949	A	0.1622	ENSG00000212124	TAS2R19	0.430414	4.83828e-06	0.000180219
12	11001152	JHU_12.11153751	A	0.1044	ENSG00000256436	TAS2R31	-0.485205	5.01e-06	0.000186267
12	10809516	exm983981	G	0.2579	ENSG00000212127	TAS2R14	-0.677071	5.01536e-06	0.000186267
12	6529593	exm977819	A	0.02119	ENSG00000111319	SCNN1A	0.344732	5.09086e-06	0.00018862
12	10884829	JHU_12.11037428	C	0.2358	ENSG00000255374	TAS2R43	-0.363006	5.09361e-06	0.00018862
12	10884821	JHU_12.11037420	A	0.2314	ENSG00000255374	TAS2R43	-0.370383	5.23128e-06	0.000193435
12	10789552	JHU_12.10942151	T	0.1864	ENSG00000212124	TAS2R19	0.409893	5.59116e-06	0.000206441
12	11039810	JHU_12.11192409	G	0.09895	ENSG00000212126	TAS2R50	-0.304955	5.9762e-06	0.000220336
12	11065530	JHU_12.11218129	A	0.09595	ENSG00000212127	TAS2R14	-1.10196	6.02896e-06	0.000221959
12	10789842	rs7965729	A	0.1779	ENSG00000212124	TAS2R19	0.406246	6.21795e-06	0.000228584
12	11020821	rs78486303	G	0.02637	ENSG00000121318	TAS2R10	0.208595	6.29408e-06	0.000231047
12	11038891	JHU_12.11191490	A	0.09554	ENSG00000212126	TAS2R50	-0.309585	6.35964e-06	0.000233116
12	11055096	JHU_12.11207695	A	0.3502	ENSG00000256188	TAS2R30	-0.617094	6.5845e-06	0.00024101
12	11085533	JHU_12.11238132	G	0.01201	ENSG00000256436	TAS2R31	-1.37441	6.79858e-06	0.000248486
12	11051043	JHU_12.11203642	G	0.3495	ENSG00000256188	TAS2R30	-0.615359	6.84499e-06	0.000249822
12	10915699	JHU_12.11068298	A	0.2008	ENSG00000212128	TAS2R13	-0.297449	6.92841e-06	0.000252503
12	10789552	JHU_12.10942151	T	0.1864	ENSG00000226761	TAS2R46	0.242364	7.0751e-06	0.000257479
12	10788311	JHU_12.10940910	A	0.1674	ENSG00000212124	TAS2R19	0.415631	7.34567e-06	0.000266178
12	10788328	JHU_12.10940927	A	0.1674	ENSG00000212124	TAS2R19	0.415631	7.34567e-06	0.000266178
12	10789002	JHU_12.10941601	A	0.1674	ENSG00000212124	TAS2R19	0.415631	7.34567e-06	0.000266178
12	11031233	12:11183832-GA	A	0.3711	ENSG00000256188	TAS2R30	-0.661696	7.53255e-06	0.00027256
12	11069768	JHU_12.11222367	G	0.07278	ENSG00000256436	TAS2R31	0.575565	7.97033e-06	0.000287989
12	10809516	exm983981	G	0.2579	ENSG00000256436	TAS2R31	-0.32343	8.06445e-06	0.000290845
12	11030609	exm984433	G	0.05839	ENSG00000212124	TAS2R19	-0.684369	8.07234e-06	0.000290845
12	10997434	exm984296	A	0.1168	ENSG00000121318	TAS2R10	-0.101659	8.28763e-06	0.000298178
12	11091595	12:11244194-TC	G	0.077	ENSG00000256436	TAS2R31	-0.576596	8.71595e-06	0.000313144
12	10941104	rs12322464	G	0.08105	ENSG00000212124	TAS2R19	-0.549088	9.18788e-06	0.000329632
12	11171744	JHU_12.11324343	A	0.2257	ENSG00000121318	TAS2R10	-0.0780595	9.9546e-06	0.000356277
12	11147805	JHU_12.11300404	C	0.08351	ENSG00000256436	TAS2R31	-0.538439	9.96769e-06	0.000356277
12	11065586	JHU_12.11218185	A	0.09554	ENSG00000212127	TAS2R14	-1.07554	9.97277e-06	0.000356277
12	10968817	JHU_12.11121416	A	0.2431	ENSG00000212124	TAS2R19	-0.340029	1.00656e-05	0.000359087
12	10919703	rs11054075	G	0.2032	ENSG00000212128	TAS2R13	-0.289124	1.00891e-05	0.00035942
12	11539018	rs113665150	A	0.1168	ENSG00000212128	TAS2R13	0.365009	1.02597e-05	0.000364982
12	10892913	rs10772380	C	0.3558	ENSG00000255374	TAS2R43	-0.320527	1.03077e-05	0.000366177
12	11039741	JHU_12.11192340	C	0.08316	ENSG00000256436	TAS2R31	-0.552993	1.04237e-05	0.000369261
12	11071529	JHU_12.11224128	G	0.08316	ENSG00000256436	TAS2R31	-0.552993	1.04237e-05	0.000369261
12	10970260	JHU_12.11122859	C	0.2458	ENSG00000212124	TAS2R19	-0.338226	1.05884e-05	0.000374572
12	11037727	JHU_12.11190326	G	0.0981	ENSG00000212126	TAS2R50	-0.298142	1.06291e-05	0.000375487
7	141790438	exm663234	A	0.2458	ENSG00000127366	TAS2R5	-0.12054	1.07362e-05	0.000378218
7	141790438	rs2227264	A	0.2458	ENSG00000127366	TAS2R5	-0.12054	1.07362e-05	0.000378218
12	10970280	JHU_12.11122879	G	0.2452	ENSG00000212124	TAS2R19	-0.340262	1.10379e-05	0.000388306
12	11096258	JHU_12.11248857	A	0.07158	ENSG00000256436	TAS2R31	0.579466	1.11175e-05	0.000390561
12	10847181	exm984058	A	0.2063	ENSG00000212128	TAS2R13	-0.285008	1.13191e-05	0.000397092
7	141778508	exm663179	G	0.2074	ENSG00000127364	TAS2R4	-0.900608	1.13567e-05	0.000397863
12	11033928	JHU_12.11186527	C	0.3505	ENSG00000256188	TAS2R30	-0.601052	1.14901e-05	0.000401013
12	11035541	rs7297949	G	0.3505	ENSG00000256188	TAS2R30	-0.601052	1.14901e-05	0.000401013
12	10884829	JHU_12.11037428	C	0.2358	ENSG00000212127	TAS2R14	-0.683647	1.15083e-05	0.000401013
7	141794670	JHU_7.141494470	G	0.2284	ENSG00000127366	TAS2R5	-0.123163	1.151e-05	0.000401013
7	141698907	rs10261515	A	0.3189	ENSG00000127366	TAS2R5	-0.106019	1.15878e-05	0.000403169
12	11458137	rs2416782	A	0.3916	ENSG00000255374	TAS2R43	-0.301254	1.19566e-05	0.000414387
12	11461515	rs10845362	A	0.3916	ENSG00000255374	TAS2R43	-0.301254	1.19566e-05	0.000414387
12	10814448	rs10772363	G	0.24	ENSG00000256436	TAS2R31	-0.326556	1.19593e-05	0.000414387
7	143396085	rs12539323	A	0.09368	ENSG00000185899	TAS2R60	-0.246148	1.2039e-05	0.000416578
12	10922830	JHU_12.11075429	G	0.0633	ENSG00000255374	TAS2R43	0.614013	1.26099e-05	0.000435738
12	10681069	rs10772350	A	0.2695	ENSG00000256436	TAS2R31	-0.315482	1.28069e-05	0.000441942
12	11200739	rs1650042	C	0.2021	ENSG00000212124	TAS2R19	0.363214	1.29142e-05	0.000445039
12	11038963	JHU_12.11191562	A	0.0981	ENSG00000212126	TAS2R50	-0.294804	1.31661e-05	0.000453102
7	144044487	rs11976180	C	0.375	ENSG00000221855	TAS2R41	0.0779758	1.33805e-05	0.000459858
7	141756392	rs12540335	C	0.2074	ENSG00000127364	TAS2R4	-0.893571	1.35169e-05	0.000463914
12	11065623	JHU_12.11218222	A	0.09916	ENSG00000256436	TAS2R31	-0.502401	1.35982e-05	0.000466073
12	11069989	JHU_12.11222588	A	0.08228	ENSG00000256436	TAS2R31	-0.54663	1.44772e-05	0.000495531
7	144005921	rs12703554	G	0.1205	ENSG00000236398	TAS2R39	0.140192	1.47157e-05	0.000503014
12	11244970	rs7294477	A	0.1442	ENSG00000255837	TAS2R20	-0.683527	1.48415e-05	0.000506632
12	11039810	JHU_12.11192409	G	0.09895	ENSG00000256436	TAS2R31	-0.505701	1.49973e-05	0.000511261
12	11076333	JHU_12.11228932	G	0.03563	ENSG00000212124	TAS2R19	-0.837524	1.51928e-05	0.000517229
12	11065530	JHU_12.11218129	A	0.09595	ENSG00000256436	TAS2R31	-0.513738	1.58175e-05	0.000537772
12	10814448	rs10772363	G	0.24	ENSG00000255374	TAS2R43	-0.337037	1.59518e-05	0.000541614
12	10681069	rs10772350	A	0.2695	ENSG00000255374	TAS2R43	-0.326099	1.65482e-05	0.00056111
7	143406062	rs3885667	A	0.09789	ENSG00000185899	TAS2R60	-0.241364	1.67536e-05	0.000567315
12	11791150	JHU_12.11944084	G	0.1884	ENSG00000255374	TAS2R43	0.369217	1.68808e-05	0.00057086
16	22670534	JHU_16.22681855	A	0.03383	ENSG00000168447	SCNN1B	0.072965	1.81327e-05	0.000611561
16	22670535	rs58968949	A	0.03383	ENSG00000168447	SCNN1B	0.072965	1.81327e-05	0.000611561
12	11161980	JHU_12.11314579	C	0.04632	ENSG00000256188	TAS2R30	-1.31988	1.83604e-05	0.000618417
12	11029009	JHU_12.11181608	G	0.07643	ENSG00000256436	TAS2R31	-0.60213	1.84518e-05	0.000620672
12	11065490	JHU_12.11218089	A	0.09725	ENSG00000212126	TAS2R50	-0.290955	1.86318e-05	0.000625896
12	10880112	JHU_12.11032711	G	0.2351	ENSG00000256436	TAS2R31	-0.326301	1.91437e-05	0.000642239
12	11075083	JHU_12.11227682	A	0.4172	ENSG00000226761	TAS2R46	-0.197806	1.92099e-05	0.000643608
12	11068997	JHU_12.11221596	C	0.02935	ENSG00000212124	TAS2R19	-0.922615	1.9337e-05	0.000647009
12	11027398	JHU_12.11179997	G	0.3608	ENSG00000256188	TAS2R30	-0.582937	1.94177e-05	0.000648854
12	10919703	rs11054075	G	0.2032	ENSG00000212126	TAS2R50	-0.197258	1.96659e-05	0.00065628
12	11085533	JHU_12.11238132	G	0.01201	ENSG00000121381	TAS2R9	0.0911705	2.02014e-05	0.000673074
12	11038963	JHU_12.11191562	A	0.0981	ENSG00000256436	TAS2R31	-0.499898	2.02223e-05	0.000673074
12	11030609	exm984433	G	0.05839	ENSG00000212126	TAS2R50	-0.357365	2.03894e-05	0.000677747
12	10841307	JHU_12.10993906	A	0.03474	ENSG00000255374	TAS2R43	0.800539	2.04947e-05	0.000680355
12	11031109	12:11183708-TC	G	0.08523	ENSG00000256436	TAS2R31	-0.549209	2.05536e-05	0.000681416
12	10213916	rs73058083	A	0.01158	ENSG00000121314	TAS2R8	0.0822308	2.10561e-05	0.000697162
12	10809516	exm983981	G	0.2579	ENSG00000255374	TAS2R43	-0.322506	2.1665e-05	0.000716388
12	11037727	JHU_12.11190326	G	0.0981	ENSG00000256436	TAS2R31	-0.498398	2.17835e-05	0.000718655
12	11092003	exm984654	G	0.0814	ENSG00000256436	TAS2R31	-0.538407	2.17903e-05	0.000718655
12	11548554	rs2416791	G	0.1958	ENSG00000212124	TAS2R19	-0.394422	2.19169e-05	0.000721891
12	11171744	JHU_12.11324343	A	0.2257	ENSG00000121381	TAS2R9	-0.0233365	2.20866e-05	0.000726534
1	1930305	1:1861744-CT	A	0.02979	ENSG00000162572	SCNN1D	-0.233137	2.21583e-05	0.000727948
12	10915699	JHU_12.11068298	A	0.2008	ENSG00000212126	TAS2R50	-0.197829	2.28658e-05	0.000750218
12	11038891	JHU_12.11191490	A	0.09554	ENSG00000256436	TAS2R31	-0.503621	2.31102e-05	0.000757256
12	10809516	exm983981	G	0.2579	ENSG00000212126	TAS2R50	-0.177157	2.32035e-05	0.000759331
12	10847109	rs1047699	G	0.4253	ENSG00000212128	TAS2R13	-0.221304	2.33436e-05	0.00076293
12	11125462	JHU_12.11278061	C	0.08051	ENSG00000256436	TAS2R31	-0.540667	2.33793e-05	0.000763111
12	11132700	JHU_12.11285299	G	0.3701	ENSG00000256188	TAS2R30	-0.5675	2.4489e-05	0.000798303
12	10806432	rs1548803	A	0.2284	ENSG00000212127	TAS2R14	-0.661121	2.49536e-05	0.000812403
12	11171744	JHU_12.11324343	A	0.2257	ENSG00000226761	TAS2R46	-0.209045	2.54218e-05	0.000826585
12	11067355	JHU_12.11219954	G	0.3564	ENSG00000256188	TAS2R30	-0.577946	2.56776e-05	0.000833831
12	10908096	rs1015442	G	0.2158	ENSG00000212126	TAS2R50	-0.188223	2.64348e-05	0.000857321
12	10648512	rs7131829	A	0.05789	ENSG00000121377	TAS2R7	0.0338218	2.65885e-05	0.000861085
12	10908523	exm984113	G	0.2161	ENSG00000212128	TAS2R13	-0.267531	2.66189e-05	0.000861085
12	10841307	JHU_12.10993906	A	0.03474	ENSG00000212124	TAS2R19	0.796498	2.66763e-05	0.000861843
12	11018011	JHU_12.11170610	C	0.07945	ENSG00000256436	TAS2R31	-0.537068	2.70325e-05	0.000872237
12	10806059	exm983917	A	0.3658	ENSG00000212124	TAS2R19	0.297051	2.75988e-05	0.000889375
12	11075083	JHU_12.11227682	A	0.4172	ENSG00000212126	TAS2R50	-0.177243	2.83018e-05	0.000910871
12	10806059	rs2537817	A	0.366	ENSG00000212124	TAS2R19	0.296485	2.86063e-05	0.000919504
12	11161980	JHU_12.11314579	C	0.04632	ENSG00000256436	TAS2R31	-0.631089	2.93471e-05	0.000942119
12	10908096	rs1015442	G	0.2158	ENSG00000212128	TAS2R13	-0.265053	3.01247e-05	0.000965859
7	144050777	exm666916	G	0.4958	ENSG00000221855	TAS2R41	0.0709075	3.1045e-05	0.000991999
12	10789842	rs7965729	A	0.1779	ENSG00000226761	TAS2R46	0.224205	3.10467e-05	0.000991999
12	11065490	JHU_12.11218089	A	0.09725	ENSG00000256436	TAS2R31	-0.490835	3.10575e-05	0.000991999
12	11030609	exm984433	G	0.05839	ENSG00000212128	TAS2R13	-0.49549	3.12558e-05	0.000997077
12	11073822	rs11533168	A	0.348	ENSG00000256188	TAS2R30	-0.595038	3.14126e-05	0.00100082
12	11071731	JHU_12.11224330	A	0.3178	ENSG00000256188	TAS2R30	-0.562935	3.17428e-05	0.00101007
7	141764114	rs765007	G	0.4873	ENSG00000127364	TAS2R4	-0.663274	3.22557e-05	0.0010251
12	10884821	JHU_12.11037420	A	0.2314	ENSG00000212127	TAS2R14	-0.662384	3.23548e-05	0.00102696
12	11073527	JHU_12.11226126	G	0.3945	ENSG00000256188	TAS2R30	-0.608442	3.25302e-05	0.00103124
12	10209044	JHU_12.10361643	A	0.01493	ENSG00000121314	TAS2R8	0.0668116	3.27626e-05	0.00103731
12	11065530	JHU_12.11218129	A	0.09595	ENSG00000212126	TAS2R50	-0.285348	3.30225e-05	0.00104423
12	11027741	rs2010481	G	0.3614	ENSG00000256188	TAS2R30	-0.566131	3.33113e-05	0.00105205
12	11105412	rs2597963	A	0.3684	ENSG00000256188	TAS2R30	-0.55329	3.39571e-05	0.0010658
12	11126493	rs1031391	C	0.3684	ENSG00000256188	TAS2R30	-0.55329	3.39571e-05	0.0010658
12	11132688	JHU_12.11285287	C	0.3684	ENSG00000256188	TAS2R30	-0.55329	3.39571e-05	0.0010658
12	11151385	JHU_12.11303984	A	0.3684	ENSG00000256188	TAS2R30	-0.55329	3.39571e-05	0.0010658
12	11151404	JHU_12.11304003	A	0.3684	ENSG00000256188	TAS2R30	-0.55329	3.39571e-05	0.0010658
7	141794670	JHU_7.141494470	G	0.2284	ENSG00000127364	TAS2R4	-0.821754	3.4106e-05	0.00106915
12	11663809	rs2541128	G	0.3779	ENSG00000255837	TAS2R20	-0.462961	3.42138e-05	0.0010712
7	144051005	exm666927	A	0.4863	ENSG00000221855	TAS2R41	0.070566	3.5383e-05	0.00110644
12	11163829	JHU_12.11316428	G	0.4558	ENSG00000212127	TAS2R14	-0.527924	3.91923e-05	0.00122254
12	11163837	JHU_12.11316436	C	0.4558	ENSG00000212127	TAS2R14	-0.527924	3.91923e-05	0.00122254
12	11023133	JHU_12.11175732	G	0.1019	ENSG00000121377	TAS2R7	0.0247828	4.01231e-05	0.00124982
12	10836935	rs10845221	C	0.2116	ENSG00000212128	TAS2R13	-0.267089	4.01656e-05	0.00124982
12	10884829	JHU_12.11037428	C	0.2358	ENSG00000256436	TAS2R31	-0.31278	4.03415e-05	0.00125237
12	10883384	rs10492098	A	0.2134	ENSG00000212126	TAS2R50	-0.185563	4.03462e-05	0.00125237
7	141916706	rs745162	G	0.3819	ENSG00000127364	TAS2R4	-0.668499	4.10051e-05	0.00127126
1	6378232	JHU_1.6438292	A	0.01474	ENSG00000173662	TAS1R1	0.161697	4.13763e-05	0.0012812
12	10884821	JHU_12.11037420	A	0.2314	ENSG00000256436	TAS2R31	-0.318892	4.1801e-05	0.00129277
12	10988808	rs7312202	G	0.1053	ENSG00000226761	TAS2R46	-0.274293	4.25468e-05	0.00130468
12	10991202	rs10845271	A	0.1053	ENSG00000226761	TAS2R46	-0.274293	4.25468e-05	0.00130468
12	10997121	exm984282	G	0.1053	ENSG00000226761	TAS2R46	-0.274293	4.25468e-05	0.00130468
12	10997447	exm984298	A	0.1053	ENSG00000226761	TAS2R46	-0.274293	4.25468e-05	0.00130468
12	11003524	rs10772413	A	0.1053	ENSG00000226761	TAS2R46	-0.274293	4.25468e-05	0.00130468
12	11008878	JHU_12.11161477	G	0.1053	ENSG00000226761	TAS2R46	-0.274293	4.25468e-05	0.00130468
12	11008896	JHU_12.11161495	C	0.1053	ENSG00000226761	TAS2R46	-0.274293	4.25468e-05	0.00130468
12	10908523	exm984113	G	0.2161	ENSG00000212126	TAS2R50	-0.183845	4.28998e-05	0.00131392
12	11167412	JHU_12.11320011	A	0.4547	ENSG00000212127	TAS2R14	-0.526228	4.34768e-05	0.00132998
12	10836935	rs10845221	C	0.2116	ENSG00000212126	TAS2R50	-0.187403	4.40032e-05	0.00134446
12	10825803	exm984033	G	0.1498	ENSG00000212124	TAS2R19	0.392018	4.56489e-05	0.00139306
12	11535063	rs4763701	A	0.3642	ENSG00000255374	TAS2R43	-0.294099	4.62258e-05	0.00140897
12	11065586	JHU_12.11218185	A	0.09554	ENSG00000256436	TAS2R31	-0.484808	4.65482e-05	0.00141709
12	10847181	exm984058	A	0.2063	ENSG00000212126	TAS2R50	-0.186472	4.75777e-05	0.00144669
12	11069768	JHU_12.11222367	G	0.07278	ENSG00000255374	TAS2R43	0.549123	4.857e-05	0.0014751
12	11073527	JHU_12.11226126	G	0.3945	ENSG00000226761	TAS2R46	-0.183718	5.01881e-05	0.00152241
12	10986370	exm984246	A	0.02316	ENSG00000255374	TAS2R43	-0.926257	5.07238e-05	0.00153682
12	10997455	exm984299	A	0.05368	ENSG00000212126	TAS2R50	-0.343569	5.07918e-05	0.00153704
16	22762300	rs11645091	A	0.02632	ENSG00000168447	SCNN1B	0.07738	5.09125e-05	0.00153886
12	10441836	JHU_12.10594435	C	0.0443	ENSG00000121314	TAS2R8	0.0415167	5.15877e-05	0.00155741
12	11039741	JHU_12.11192340	C	0.08316	ENSG00000226761	TAS2R46	-0.320634	5.2861e-05	0.00159205
12	11071529	JHU_12.11224128	G	0.08316	ENSG00000226761	TAS2R46	-0.320634	5.2861e-05	0.00159205
12	11065586	JHU_12.11218185	A	0.09554	ENSG00000212126	TAS2R50	-0.277748	5.30185e-05	0.0015949
12	11021677	exm984327	A	0.3695	ENSG00000256188	TAS2R30	-0.540003	5.38477e-05	0.00161792
12	11305458	rs11054242	G	0.09368	ENSG00000212124	TAS2R19	-0.486866	5.56381e-05	0.00166974
12	11075083	JHU_12.11227682	A	0.4172	ENSG00000212127	TAS2R14	-0.605801	5.59328e-05	0.00167659
12	11092198	12:11244797-CA	A	0.41	ENSG00000226761	TAS2R46	-0.187647	5.69344e-05	0.0017046
12	11011503	rs7304447	G	0.1044	ENSG00000226761	TAS2R46	-0.270738	5.71815e-05	0.00170998
12	11161980	JHU_12.11314579	C	0.04632	ENSG00000212124	TAS2R19	-0.641007	5.91885e-05	0.00176614
12	10814448	rs10772363	G	0.24	ENSG00000212127	TAS2R14	-0.614504	5.9199e-05	0.00176614
12	11069755	JHU_12.11222354	C	0.3983	ENSG00000256188	TAS2R30	-0.583558	6.12569e-05	0.00182538
12	11147805	JHU_12.11300404	C	0.08351	ENSG00000226761	TAS2R46	-0.308704	6.19263e-05	0.00184316
12	11091595	12:11244194-TC	G	0.077	ENSG00000226761	TAS2R46	-0.328359	6.2305e-05	0.00185226
12	11001152	JHU_12.11153751	A	0.1044	ENSG00000226761	TAS2R46	-0.268973	6.38173e-05	0.00189499
12	11068868	JHU_12.11221467	G	0.4603	ENSG00000255837	TAS2R20	-0.451177	6.40963e-05	0.00190105
1	1284016	1:1219396-GT	A	0.05817	ENSG00000162572	SCNN1D	-0.171529	6.60382e-05	0.00195493
12	10445274	JHU_12.10597873	A	0.02842	ENSG00000121314	TAS2R8	0.0504814	6.60675e-05	0.00195493
12	11096258	JHU_12.11248857	A	0.07158	ENSG00000255374	TAS2R43	0.550652	6.85565e-05	0.00202476
7	141779000	rs2234002	A	0.2368	ENSG00000127362	TAS2R3	-0.158008	6.85871e-05	0.00202476
12	11147805	JHU_12.11300404	C	0.08351	ENSG00000121318	TAS2R10	-0.109287	6.89494e-05	0.00203308
12	10861812	kgp10851201	G	0.4399	ENSG00000212127	TAS2R14	-0.510914	6.97385e-05	0.00205396
12	10892913	rs10772380	C	0.3558	ENSG00000212124	TAS2R19	-0.292044	7.00445e-05	0.00205908
12	5640114	JHU_12.5749280	A	0.1663	ENSG00000111319	SCNN1A	0.128788	7.00952e-05	0.00205908
12	11078799	JHU_12.11231398	A	0.4663	ENSG00000212127	TAS2R14	-0.522218	7.01563e-05	0.00205908
12	11174695	JHU_12.11327294	A	0.4491	ENSG00000212127	TAS2R14	-0.512486	7.05749e-05	0.00206661
12	10941104	rs12322464	G	0.08105	ENSG00000212126	TAS2R50	-0.269441	7.0576e-05	0.00206661
12	10749614	JHU_12.10902213	G	0.02947	ENSG00000212127	TAS2R14	1.55408	7.12609e-05	0.00208426
12	11663529	rs2856303	T	0.4116	ENSG00000255837	TAS2R20	-0.438233	7.16018e-05	0.00209181
12	10804383	JHU_12.10956982	A	0.03789	ENSG00000121314	TAS2R8	0.0424004	7.2434e-05	0.00211369
12	10883384	rs10492098	A	0.2134	ENSG00000212128	TAS2R13	-0.253917	7.51902e-05	0.00219159
12	10842768	JHU_12.10995367	A	0.01691	ENSG00000255374	TAS2R43	-1.05781	7.67624e-05	0.00223485
12	11030737	exm984445	A	0.0444	ENSG00000256188	TAS2R30	1.29636	7.82796e-05	0.0022764
7	141905284	rs4726479	G	0.1979	ENSG00000127364	TAS2R4	-0.79159	7.89468e-05	0.00229317
7	141779000	exm663209	A	0.2373	ENSG00000127362	TAS2R3	-0.156629	8.05456e-05	0.00233693
12	11038891	JHU_12.11191490	A	0.09554	ENSG00000226761	TAS2R46	-0.29647	8.06983e-05	0.00233868
12	11069989	JHU_12.11222588	A	0.08228	ENSG00000226761	TAS2R46	-0.313873	8.22091e-05	0.00237974
12	11125462	JHU_12.11278061	C	0.08051	ENSG00000226761	TAS2R46	-0.31725	8.60283e-05	0.00248745
12	11078677	JHU_12.11231276	C	0.3957	ENSG00000256188	TAS2R30	-0.580556	8.61465e-05	0.00248803
12	11065623	JHU_12.11218222	A	0.09916	ENSG00000226761	TAS2R46	-0.286637	8.68346e-05	0.00250505
12	10010135	JHU_12.10162734	A	0.01789	ENSG00000121318	TAS2R10	0.217565	8.85877e-05	0.00255272
12	10997455	exm984299	A	0.05368	ENSG00000212127	TAS2R14	-1.17873	9.04686e-05	0.00260395
12	11069755	JHU_12.11222354	C	0.3983	ENSG00000226761	TAS2R46	-0.17624	9.14874e-05	0.00263029
12	10861812	kgp10851201	G	0.4399	ENSG00000226761	TAS2R46	-0.154823	9.24108e-05	0.00265383
12	10892913	rs10772380	C	0.3558	ENSG00000255837	TAS2R20	-0.45984	9.31435e-05	0.00267184
12	10941104	rs12322464	G	0.08105	ENSG00000212128	TAS2R13	-0.374202	9.97779e-05	0.00285891
12	10908523	exm984113	G	0.2161	ENSG00000186136	TAS2R42	-0.0417509	0.000104711	0.00299688
12	11068281	JHU_12.11220880	C	0.1258	ENSG00000186136	TAS2R42	-0.0521509	0.000104977	0.0030011
7	144042843	JHU_7.143739936	A	0.2579	ENSG00000221855	TAS2R41	0.0743013	0.000106785	0.00304933
12	11078799	JHU_12.11231398	A	0.4663	ENSG00000226761	TAS2R46	-0.156774	0.000108258	0.00308792
12	11069223	JHU_12.11221822	A	0.3961	ENSG00000226761	TAS2R46	-0.179089	0.000108523	0.00309199
12	6213826	rs190883730	A	0.01477	ENSG00000111319	SCNN1A	0.384595	0.000109396	0.00311337
12	11448588	rs7131819	A	0.1126	ENSG00000255374	TAS2R43	-0.417699	0.00010961	0.00311595
1	1056661	JHU_1.992041	A	0.4927	ENSG00000169962	TAS1R3	-0.0910079	0.000110181	0.00312868
12	11080604	JHU_12.11233203	G	0.02483	ENSG00000212124	TAS2R19	-0.892552	0.000110688	0.00313956
12	11070976	JHU_12.11223575	A	0.4005	ENSG00000226761	TAS2R46	-0.182198	0.000111825	0.00316824
1	1737702	JHU_1.1669141	C	0.2251	ENSG00000162572	SCNN1D	0.0772358	0.000112558	0.00318546
12	11039810	JHU_12.11192409	G	0.09895	ENSG00000226761	TAS2R46	-0.285228	0.00011335	0.00320254
12	11092003	exm984654	G	0.0814	ENSG00000226761	TAS2R46	-0.309485	0.000113414	0.00320254
12	11171744	JHU_12.11324343	A	0.2257	ENSG00000256188	TAS2R30	-0.619646	0.000115948	0.00327043
7	141837935	exm663290	C	0.3842	ENSG00000127366	TAS2R5	-0.0905077	0.000116322	0.0032737
7	141837935	rs12669721	C	0.3842	ENSG00000127366	TAS2R5	-0.0905077	0.000116322	0.0032737
12	11039611	JHU_12.11192210	G	0.04105	ENSG00000212124	TAS2R19	-0.70017	0.000116901	0.00328632
12	10806432	rs1548803	A	0.2284	ENSG00000212128	TAS2R13	-0.241425	0.00011989	0.00336661
12	11067414	JHU_12.11220013	A	0.4053	ENSG00000226761	TAS2R46	-0.17401	0.000120781	0.00338789
12	11128367	JHU_12.11280966	G	0.1274	ENSG00000186136	TAS2R42	-0.0513674	0.000121913	0.0034121
12	11145670	rs7980237	G	0.1274	ENSG00000186136	TAS2R42	-0.0513674	0.000121913	0.0034121
12	11305458	rs11054242	G	0.09368	ENSG00000255374	TAS2R43	-0.460372	0.000122304	0.00341924
12	11069825	JHU_12.11222424	A	0.3795	ENSG00000256188	TAS2R30	-0.602997	0.000122905	0.00343227
12	10908096	rs1015442	G	0.2158	ENSG00000186136	TAS2R42	-0.0412152	0.000123321	0.00344009
12	11031109	12:11183708-TC	G	0.08523	ENSG00000226761	TAS2R46	-0.313013	0.000123844	0.00345087
7	141731729	JHU_7.141431529	C	0.276	ENSG00000127364	TAS2R4	-0.690968	0.000125301	0.00348763
12	11022858	JHU_12.11175457	C	0.1274	ENSG00000186136	TAS2R42	-0.0512629	0.000126461	0.00351607
12	10681701	rs10772351	A	0.2287	ENSG00000255374	TAS2R43	-0.306069	0.000127053	0.00352866
12	11075083	JHU_12.11227682	A	0.4172	ENSG00000256188	TAS2R30	-0.574307	0.000127958	0.00354988
12	10880112	JHU_12.11032711	G	0.2351	ENSG00000212126	TAS2R50	-0.168726	0.000132162	0.00366249
12	10883384	rs10492098	A	0.2134	ENSG00000186136	TAS2R42	-0.0413629	0.000133554	0.00367234
12	10988808	rs7312202	G	0.1053	ENSG00000121318	TAS2R10	-0.0912892	0.000133677	0.00367234
12	10991202	rs10845271	A	0.1053	ENSG00000121318	TAS2R10	-0.0912892	0.000133677	0.00367234
12	10997121	exm984282	G	0.1053	ENSG00000121318	TAS2R10	-0.0912892	0.000133677	0.00367234
12	10997447	exm984298	A	0.1053	ENSG00000121318	TAS2R10	-0.0912892	0.000133677	0.00367234
12	11003524	rs10772413	A	0.1053	ENSG00000121318	TAS2R10	-0.0912892	0.000133677	0.00367234
12	11008878	JHU_12.11161477	G	0.1053	ENSG00000121318	TAS2R10	-0.0912892	0.000133677	0.00367234
12	11008896	JHU_12.11161495	C	0.1053	ENSG00000121318	TAS2R10	-0.0912892	0.000133677	0.00367234
12	11084610	JHU_12.11237209	C	0.4011	ENSG00000226761	TAS2R46	-0.174582	0.000135539	0.00371946
12	11076255	JHU_12.11228854	A	0.04457	ENSG00000255837	TAS2R20	-1.03024	0.000135978	0.00372747
16	24352451	rs76007387	A	0.01688	ENSG00000168447	SCNN1B	0.0913785	0.000136677	0.00374258
7	141721231	rs6947065	C	0.3021	ENSG00000127362	TAS2R3	-0.135718	0.000137332	0.00375647
12	11068622	rs2708374	A	0.3987	ENSG00000256188	TAS2R30	-0.557912	0.000139504	0.00381177
7	141905284	rs4726479	G	0.1979	ENSG00000127366	TAS2R5	-0.108324	0.000139678	0.0038124
12	11702690	exm-rs2187642	C	0.1821	ENSG00000255374	TAS2R43	-0.34495	0.00014286	0.00388464
12	11069939	JHU_12.11222538	A	0.4042	ENSG00000226761	TAS2R46	-0.172809	0.000143092	0.00388464
12	11071175	JHU_12.11223774	G	0.4042	ENSG00000226761	TAS2R46	-0.172809	0.000143092	0.00388464
12	11071378	JHU_12.11223977	C	0.4042	ENSG00000226761	TAS2R46	-0.172809	0.000143092	0.00388464
12	11078555	JHU_12.11231154	G	0.4042	ENSG00000226761	TAS2R46	-0.172809	0.000143092	0.00388464
12	11077769	JHU_12.11230368	T	0.3793	ENSG00000256188	TAS2R30	-0.595842	0.000143492	0.00389134
12	11069845	JHU_12.11222444	G	0.404	ENSG00000226761	TAS2R46	-0.172699	0.000144732	0.00391942
12	11167412	JHU_12.11320011	A	0.4547	ENSG00000212128	TAS2R13	-0.195656	0.000144912	0.00391942
12	11066546	JHU_12.11219145	A	0.404	ENSG00000226761	TAS2R46	-0.172689	0.000144992	0.00391942
12	11285541	rs56101186	A	0.07188	ENSG00000186136	TAS2R42	0.0650797	0.000149841	0.00404619
12	10619626	rs76975608	A	0.07474	ENSG00000212126	TAS2R50	0.260725	0.000151488	0.00408222
12	11037727	JHU_12.11190326	G	0.0981	ENSG00000226761	TAS2R46	-0.28127	0.000151498	0.00408222
12	10809516	exm983981	G	0.2579	ENSG00000212128	TAS2R13	-0.225178	0.000153195	0.00412355
12	11091991	JHU_12.11244590	A	0.3481	ENSG00000256188	TAS2R30	-0.540267	0.000153373	0.00412392
1	6254683	exm9137	A	0.01368	ENSG00000173662	TAS1R1	0.153958	0.000153696	0.00412392
1	6254683	seq-SNP-211	A	0.01368	ENSG00000173662	TAS1R1	0.153958	0.000153696	0.00412392
1	6101898	JHU_1.6161958	A	0.02316	ENSG00000173662	TAS1R1	0.119851	0.000156598	0.00419732
12	11078635	JHU_12.11231234	A	0.4036	ENSG00000226761	TAS2R46	-0.171708	0.000158093	0.00423292
12	11066342	JHU_12.11218941	A	0.4036	ENSG00000226761	TAS2R46	-0.17134	0.00016391	0.00438404
12	11067374	JHU_12.11219973	C	0.4019	ENSG00000226761	TAS2R46	-0.170632	0.000164293	0.00438965
12	11065702	JHU_12.11218301	C	0.4032	ENSG00000226761	TAS2R46	-0.171251	0.000165128	0.0044073
12	11174695	JHU_12.11327294	A	0.4491	ENSG00000212128	TAS2R13	-0.194224	0.000165587	0.0044149
12	10786350	JHU_12.10938949	A	0.1622	ENSG00000226761	TAS2R46	0.212605	0.000166856	0.00444407
12	11038963	JHU_12.11191562	A	0.0981	ENSG00000226761	TAS2R46	-0.27925	0.000167117	0.00444633
12	11071286	JHU_12.11223885	G	0.3978	ENSG00000256188	TAS2R30	-0.550269	0.000169593	0.00450748
12	11078656	JHU_12.11231255	A	0.4017	ENSG00000226761	TAS2R46	-0.171017	0.000171438	0.00455173
12	11018011	JHU_12.11170610	C	0.07945	ENSG00000226761	TAS2R46	-0.304058	0.000171641	0.00455234
12	11070763	JHU_12.11223362	C	0.4032	ENSG00000226761	TAS2R46	-0.170754	0.000172717	0.00457518
12	10330036	rs57252078	A	0.1147	ENSG00000255374	TAS2R43	0.394798	0.000172863	0.00457518
12	10340129	rs10772261	G	0.4747	ENSG00000226761	TAS2R46	0.15853	0.000173899	0.00459781
12	10240629	rs4764341	A	0.4768	ENSG00000212124	TAS2R19	-0.252971	0.000174123	0.00459893
12	11011503	rs7304447	G	0.1044	ENSG00000121318	TAS2R10	-0.0900581	0.000174544	0.00460522
12	10788311	JHU_12.10940910	A	0.1674	ENSG00000226761	TAS2R46	0.208585	0.000175215	0.00460853
12	10788328	JHU_12.10940927	A	0.1674	ENSG00000226761	TAS2R46	0.208585	0.000175215	0.00460853
12	10789002	JHU_12.10941601	A	0.1674	ENSG00000226761	TAS2R46	0.208585	0.000175215	0.00460853
12	11001152	JHU_12.11153751	A	0.1044	ENSG00000121318	TAS2R10	-0.0899143	0.000178317	0.00468526
12	11030852	exm984455	T	0.4501	ENSG00000212127	TAS2R14	-0.482225	0.000179634	0.004713
12	11078677	JHU_12.11231276	C	0.3957	ENSG00000226761	TAS2R46	-0.171417	0.000179745	0.004713
7	144051164	7:143748257-GA	A	0.05088	ENSG00000221855	TAS2R41	0.153459	0.000181136	0.00474457
12	10915699	JHU_12.11068298	A	0.2008	ENSG00000186136	TAS2R42	-0.0419062	0.000183224	0.00479429
12	11603889	rs115903370	G	0.1821	ENSG00000121314	TAS2R8	0.0196802	0.000184542	0.00482379
12	11070859	JHU_12.11223458	G	0.3996	ENSG00000226761	TAS2R46	-0.172267	0.000185758	0.0048451
12	11039741	JHU_12.11192340	C	0.08316	ENSG00000121318	TAS2R10	-0.105735	0.00018593	0.0048451
12	11071529	JHU_12.11224128	G	0.08316	ENSG00000121318	TAS2R10	-0.105735	0.00018593	0.0048451
12	10926450	JHU_12.11079049	A	0.03158	ENSG00000256436	TAS2R31	0.704318	0.000186831	0.00486357
12	10880112	JHU_12.11032711	G	0.2351	ENSG00000212128	TAS2R13	-0.233804	0.000188494	0.00490182
12	11163829	JHU_12.11316428	G	0.4558	ENSG00000212128	TAS2R13	-0.191808	0.000188959	0.00490382
12	11163837	JHU_12.11316436	C	0.4558	ENSG00000212128	TAS2R13	-0.191808	0.000188959	0.00490382
12	11073567	JHU_12.11226166	C	0.07918	ENSG00000255837	TAS2R20	-0.705766	0.000190086	0.00492802
12	10941104	rs12322464	G	0.08105	ENSG00000212127	TAS2R14	-0.89819	0.000191987	0.00497223
12	11073008	JHU_12.11225607	A	0.4022	ENSG00000226761	TAS2R46	-0.169585	0.000192719	0.00498609
12	11069533	JHU_12.11222132	C	0.4009	ENSG00000226761	TAS2R46	-0.169554	0.000194964	0.00503902
12	11069533	JHU_12.11222132	C	0.4009	ENSG00000256188	TAS2R30	-0.547547	0.000198622	0.00512835
12	11412328	JHU_12.11565262	G	0.1232	ENSG00000255374	TAS2R43	-0.386016	0.000199232	0.00513884
12	11084557	JHU_12.11237156	A	0.4017	ENSG00000226761	TAS2R46	-0.169248	0.000199813	0.00514665
12	11065702	JHU_12.11218301	C	0.4032	ENSG00000256188	TAS2R30	-0.546739	0.000200028	0.00514665
12	10119846	JHU_12.10272445	C	0.08316	ENSG00000256436	TAS2R31	0.459534	0.000200327	0.00514665
12	11091778	JHU_12.11244377	C	0.3993	ENSG00000256188	TAS2R30	-0.547462	0.000200347	0.00514665
12	11024722	JHU_12.11177321	G	0.1211	ENSG00000256436	TAS2R31	0.368984	0.000200865	0.00515471
12	10931048	12:11083647-CA	A	0.1208	ENSG00000256436	TAS2R31	0.380598	0.000201685	0.00517051
12	11031109	12:11183708-TC	G	0.08523	ENSG00000121318	TAS2R10	-0.107963	0.000203636	0.00521298
12	11078799	JHU_12.11231398	A	0.4663	ENSG00000212128	TAS2R13	-0.195146	0.000203753	0.00521298
12	11715636	rs762717	A	0.1242	ENSG00000256436	TAS2R31	-0.37345	0.000204163	0.00521821
12	11030609	exm984433	G	0.05839	ENSG00000256436	TAS2R31	-0.540383	0.000207669	0.00529752
12	11065530	JHU_12.11218129	A	0.09595	ENSG00000226761	TAS2R46	-0.27937	0.000207684	0.00529752
12	11031541	rs10845296	A	0.4495	ENSG00000212127	TAS2R14	-0.476356	0.000209485	0.00533808
12	11030609	exm984433	G	0.05839	ENSG00000226761	TAS2R46	-0.340499	0.000213112	0.00542505
12	11073008	JHU_12.11225607	A	0.4022	ENSG00000256188	TAS2R30	-0.544093	0.000216316	0.00550107
12	10876916	rs10743932	A	0.2853	ENSG00000212127	TAS2R14	-0.540151	0.000220652	0.0056021
12	11069939	JHU_12.11222538	A	0.4042	ENSG00000256188	TAS2R30	-0.542901	0.000221395	0.0056021
12	11071175	JHU_12.11223774	G	0.4042	ENSG00000256188	TAS2R30	-0.542901	0.000221395	0.0056021
12	11071378	JHU_12.11223977	C	0.4042	ENSG00000256188	TAS2R30	-0.542901	0.000221395	0.0056021
12	11078555	JHU_12.11231154	G	0.4042	ENSG00000256188	TAS2R30	-0.542901	0.000221395	0.0056021
12	11066546	JHU_12.11219145	A	0.404	ENSG00000256188	TAS2R30	-0.542915	0.000221799	0.00560673
12	11067374	JHU_12.11219973	C	0.4019	ENSG00000256188	TAS2R30	-0.54073	0.000222252	0.00561258
12	10941104	rs12322464	G	0.08105	ENSG00000256436	TAS2R31	-0.434056	0.000223557	0.00563991
12	11069845	JHU_12.11222444	G	0.404	ENSG00000256188	TAS2R30	-0.541648	0.000229365	0.00578032
12	11601814	rs74652398	C	0.09368	ENSG00000121377	TAS2R7	0.0229322	0.000229579	0.00578032
7	143384934	rs9640381	A	0.1853	ENSG00000185899	TAS2R60	-0.156901	0.000229996	0.00578058
7	141480250	rs1527645	A	0.08	ENSG00000127366	TAS2R5	0.156089	0.000230045	0.00578058
12	11068622	rs2708374	A	0.3987	ENSG00000226761	TAS2R46	-0.166892	0.00023115	0.00580256
12	11084557	JHU_12.11237156	A	0.4017	ENSG00000256188	TAS2R30	-0.541725	0.000232104	0.00582076
12	11091778	JHU_12.11244377	C	0.3993	ENSG00000226761	TAS2R46	-0.16758	0.000233384	0.00584707
7	141902505	JHU_7.141602305	A	0.4832	ENSG00000127366	TAS2R5	0.0835113	0.000233751	0.00585047
12	11078635	JHU_12.11231234	A	0.4036	ENSG00000256188	TAS2R30	-0.540781	0.000234618	0.00586557
12	11084610	JHU_12.11237209	C	0.4011	ENSG00000256188	TAS2R30	-0.544386	0.000234817	0.00586557
1	1285621	1:1221001-AG	G	0.3951	ENSG00000162572	SCNN1D	0.0652098	0.000236312	0.00589708
12	11066342	JHU_12.11218941	A	0.4036	ENSG00000256188	TAS2R30	-0.540155	0.000239346	0.00596444
12	10847109	rs1047699	G	0.4253	ENSG00000212126	TAS2R50	-0.135837	0.000239482	0.00596444
12	11067414	JHU_12.11220013	A	0.4053	ENSG00000256188	TAS2R30	-0.537846	0.000240077	0.00597338
12	11070859	JHU_12.11223458	G	0.3996	ENSG00000256188	TAS2R30	-0.547021	0.000242837	0.00603613
12	10919703	rs11054075	G	0.2032	ENSG00000186136	TAS2R42	-0.0406504	0.000245551	0.00609762
12	10789842	rs7965729	A	0.1779	ENSG00000255837	TAS2R20	0.52978	0.000246734	0.00612099
12	11908198	rs76002288	G	0.06013	ENSG00000226761	TAS2R46	0.320243	0.000249235	0.00617355
12	11022858	JHU_12.11175457	C	0.1274	ENSG00000255837	TAS2R20	-0.600365	0.00024934	0.00617355
1	6270704	JHU_1.6330764	A	0.01474	ENSG00000173662	TAS1R1	0.144317	0.000253224	0.00626358
12	10997455	exm984299	A	0.05368	ENSG00000256436	TAS2R31	-0.538278	0.000254322	0.00628461
12	11065490	JHU_12.11218089	A	0.09725	ENSG00000226761	TAS2R46	-0.272517	0.00025594	0.00631841
7	141847770	rs2366747	A	0.4671	ENSG00000127366	TAS2R5	0.0839886	0.000257439	0.00634924
7	143495903	exm2264270	C	0.3347	ENSG00000221855	TAS2R41	-0.0650233	0.000259196	0.00638635
12	11091836	12:11244435-TC	G	0.05496	ENSG00000255837	TAS2R20	-0.900588	0.000260204	0.0064049
12	11589106	rs17745415	A	0.05789	ENSG00000121314	TAS2R8	0.0319928	0.000260671	0.0064049
12	11163829	JHU_12.11316428	G	0.4558	ENSG00000212126	TAS2R50	-0.132335	0.00026096	0.0064049
12	11163837	JHU_12.11316436	C	0.4558	ENSG00000212126	TAS2R50	-0.132335	0.00026096	0.0064049
12	11092198	12:11244797-CA	A	0.41	ENSG00000256188	TAS2R30	-0.551159	0.000261316	0.00640743
12	11070763	JHU_12.11223362	C	0.4032	ENSG00000256188	TAS2R30	-0.536803	0.000261959	0.00641698
12	11702690	exm-rs2187642	C	0.1821	ENSG00000212124	TAS2R19	-0.334006	0.000263897	0.00645822
1	1285621	1:1221001-AG	G	0.3951	ENSG00000169962	TAS1R3	0.0705287	0.000264541	0.00646773
12	10922830	JHU_12.11075429	G	0.0633	ENSG00000121318	TAS2R10	-0.110421	0.000267547	0.00653492
1	18041085	rs4920414	A	0.07474	ENSG00000179002	TAS1R2	0.0814488	0.000268777	0.00655862
12	10749614	JHU_12.10902213	G	0.02947	ENSG00000212128	TAS2R13	0.570319	0.000269163	0.00656171
7	141760216	JHU_7.141460016	C	0.2772	ENSG00000127362	TAS2R3	-0.13649	0.000273645	0.00666457
7	141993008	rs6947481	C	0.3816	ENSG00000257138	TAS2R38	0.0128487	0.000274413	0.00667686
12	11663529	rs2856303	T	0.4116	ENSG00000256436	TAS2R31	-0.237697	0.00027475	0.00667864
12	11078656	JHU_12.11231255	A	0.4017	ENSG00000256188	TAS2R30	-0.535111	0.000278286	0.00675812
12	11314658	rs1896540	G	0.2126	ENSG00000256436	TAS2R31	0.275342	0.000280919	0.00681551
7	141670903	rs12703402	A	0.08105	ENSG00000127366	TAS2R5	-0.144239	0.000285606	0.00692259
12	11919467	rs11054512	G	0.07368	ENSG00000226761	TAS2R46	0.286996	0.000287341	0.00695583
12	11204388	rs76006500	A	0.06013	ENSG00000255374	TAS2R43	-0.515009	0.000287718	0.00695583
12	11069825	JHU_12.11222424	A	0.3795	ENSG00000226761	TAS2R46	-0.176234	0.000287986	0.00695583
12	11548554	rs2416791	G	0.1958	ENSG00000212126	TAS2R50	-0.184617	0.000288076	0.00695583
12	11674695	exm2267415	A	0.2137	ENSG00000255374	TAS2R43	-0.306739	0.000288852	0.00696795
7	141729219	rs4256516	G	0.0654	ENSG00000127364	TAS2R4	-1.19187	0.000289301	0.00697212
12	11167412	JHU_12.11320011	A	0.4547	ENSG00000212126	TAS2R50	-0.131693	0.00029011	0.00698498
1	1930305	1:1861744-CT	A	0.02979	ENSG00000169962	TAS1R3	-0.217515	0.000293	0.00704787
12	11071286	JHU_12.11223885	G	0.3978	ENSG00000226761	TAS2R46	-0.163793	0.00029786	0.00715797
12	11083670	JHU_12.11236269	A	0.1854	ENSG00000212127	TAS2R14	-0.698622	0.000299719	0.00719292
12	11071492	JHU_12.11224091	A	0.3968	ENSG00000256188	TAS2R30	-0.53319	0.000299883	0.00719292
12	11715636	rs762717	A	0.1242	ENSG00000255374	TAS2R43	-0.380385	0.000304036	0.00728564
12	10884829	JHU_12.11037428	C	0.2358	ENSG00000186136	TAS2R42	-0.0380704	0.000304943	0.00730047
12	11069989	JHU_12.11222588	A	0.08228	ENSG00000121318	TAS2R10	-0.102644	0.000306107	0.00732143
7	143416021	rs68140767	G	0.03692	ENSG00000185899	TAS2R60	-0.312951	0.00030763	0.00735091
12	11663529	rs2856303	T	0.4116	ENSG00000255374	TAS2R43	-0.24663	0.000311971	0.00744761
7	144051005	rs6464573	A	0.4856	ENSG00000221855	TAS2R41	0.0623845	0.000314092	0.00749119
12	10884829	JHU_12.11037428	C	0.2358	ENSG00000212126	TAS2R50	-0.15868	0.000316523	0.00754205
12	11081737	JHU_12.11234336	G	0.02968	ENSG00000212124	TAS2R19	-0.708382	0.000316853	0.00754284
12	10789552	JHU_12.10942151	T	0.1864	ENSG00000255837	TAS2R20	0.522657	0.000317405	0.00754888
12	11663809	rs2541128	G	0.3779	ENSG00000256436	TAS2R31	-0.238074	0.00032345	0.00768544
12	10330036	rs57252078	A	0.1147	ENSG00000256436	TAS2R31	0.361078	0.000325946	0.00773747
12	10847572	rs12310531	G	0.05579	ENSG00000255374	TAS2R43	-0.49833	0.000336517	0.00798094
12	11174695	JHU_12.11327294	A	0.4491	ENSG00000212126	TAS2R50	-0.130439	0.000337987	0.0080044
12	11069223	JHU_12.11221822	A	0.3961	ENSG00000256188	TAS2R30	-0.536807	0.000338138	0.0080044
12	11702690	exm-rs2187642	C	0.1821	ENSG00000256436	TAS2R31	-0.310615	0.000340809	0.00806009
7	141670903	rs12703402	A	0.08105	ENSG00000127364	TAS2R4	-1.0048	0.000341155	0.00806075
12	11022858	JHU_12.11175457	C	0.1274	ENSG00000212127	TAS2R14	-0.710483	0.00034564	0.00815212
12	11077769	JHU_12.11230368	T	0.3793	ENSG00000226761	TAS2R46	-0.173595	0.000345666	0.00815212
12	11065586	JHU_12.11218185	A	0.09554	ENSG00000226761	TAS2R46	-0.269182	0.00035039	0.00825585
12	11086015	JHU_12.11238614	A	0.3941	ENSG00000226761	TAS2R46	-0.164916	0.000351852	0.00828259
12	11133851	exm984752	G	0.05053	ENSG00000255374	TAS2R43	-0.589233	0.000363138	0.00854032
12	11074002	JHU_12.11226601	A	0.02584	ENSG00000212124	TAS2R19	-0.827528	0.00036638	0.00860658
7	143377480	JHU_7.143074573	G	0.09091	ENSG00000221855	TAS2R41	-0.104578	0.000366635	0.00860658
12	11070976	JHU_12.11223575	A	0.4005	ENSG00000256188	TAS2R30	-0.543575	0.000370168	0.00868147
12	10681701	rs10772351	A	0.2287	ENSG00000256436	TAS2R31	-0.271856	0.000371468	0.00870389
12	11127254	JHU_12.11279853	G	0.03789	ENSG00000255374	TAS2R43	-0.625082	0.000379092	0.00887432
12	11071492	JHU_12.11224091	A	0.3968	ENSG00000226761	TAS2R46	-0.161877	0.000387974	0.00907386
12	10884821	JHU_12.11037420	A	0.2314	ENSG00000186136	TAS2R42	-0.0381811	0.000393724	0.00919984
7	143384934	rs9640381	A	0.1853	ENSG00000221855	TAS2R41	-0.0793914	0.000394981	0.00922071
12	10926450	JHU_12.11079049	A	0.03158	ENSG00000255374	TAS2R43	0.69959	0.000396886	0.00925666
12	10986370	exm984246	A	0.02316	ENSG00000256436	TAS2R31	-0.774619	0.000399424	0.00930728
12	11128367	JHU_12.11280966	G	0.1274	ENSG00000212127	TAS2R14	-0.702444	0.000402591	0.00936384
12	11145670	rs7980237	G	0.1274	ENSG00000212127	TAS2R14	-0.702444	0.000402591	0.00936384
12	10681069	rs10772350	A	0.2695	ENSG00000255837	TAS2R20	-0.433846	0.000407444	0.00946802
12	11068281	JHU_12.11220880	C	0.1258	ENSG00000212127	TAS2R14	-0.705597	0.000410002	0.00951873
12	11790399	rs61500308	A	0.05474	ENSG00000256188	TAS2R30	-1.01703	0.000410554	0.00952282
12	6110516	12:6219682-G-A	A	0.01579	ENSG00000111319	SCNN1A	0.340911	0.000416576	0.00965366
12	11039611	JHU_12.11192210	G	0.04105	ENSG00000255837	TAS2R20	-1.02844	0.000417777	0.00967264
12	10240629	rs4764341	A	0.4768	ENSG00000255837	TAS2R20	-0.381141	0.000418451	0.00967941
12	11128367	JHU_12.11280966	G	0.1274	ENSG00000255837	TAS2R20	-0.578087	0.0004217	0.00973678
12	11145670	rs7980237	G	0.1274	ENSG00000255837	TAS2R20	-0.578087	0.0004217	0.00973678
12	11535063	rs4763701	A	0.3642	ENSG00000212128	TAS2R13	-0.199389	0.000422925	0.00975615
7	141927349	rs1285933	G	0.3758	ENSG00000127362	TAS2R3	-0.120783	0.000440205	0.0101455
12	10913940	rs10845242	A	0.2832	ENSG00000212127	TAS2R14	-0.516097	0.000443576	0.0102139
12	11053073	JHU_12.11205672	C	0.05826	ENSG00000255837	TAS2R20	-0.852704	0.000446612	0.0102745
12	10222703	rs7248	A	0.2811	ENSG00000256436	TAS2R31	-0.263825	0.000456352	0.010489
12	10880112	JHU_12.11032711	G	0.2351	ENSG00000186136	TAS2R42	-0.0370193	0.000464581	0.0106685
12	11663529	rs2856303	T	0.4116	ENSG00000212124	TAS2R19	-0.241607	0.000465699	0.0106845
12	11674695	exm2267415	A	0.2137	ENSG00000256436	TAS2R31	-0.282832	0.000469362	0.0107588
12	11068281	JHU_12.11220880	C	0.1258	ENSG00000255837	TAS2R20	-0.576228	0.000475937	0.0108996
12	11191389	rs7132674	G	0.2116	ENSG00000121318	TAS2R10	-0.0623309	0.00048221	0.0110234
12	11194290	JHU_12.11347202	G	0.2116	ENSG00000121318	TAS2R10	-0.0623309	0.00048221	0.0110234
12	10806432	rs1548803	A	0.2284	ENSG00000212126	TAS2R50	-0.154471	0.000492508	0.0112414
12	10441836	JHU_12.10594435	C	0.0443	ENSG00000121381	TAS2R9	0.0393323	0.000492637	0.0112414
12	10696204	exm2271685	A	0.3565	ENSG00000255374	TAS2R43	-0.245495	0.000505992	0.0115358
12	11125462	JHU_12.11278061	C	0.08051	ENSG00000121318	TAS2R10	-0.100234	0.000507915	0.0115692
12	10970260	JHU_12.11122859	C	0.2458	ENSG00000121318	TAS2R10	0.0570463	0.000510035	0.0116071
1	18029597	JHU_1.18356091	A	0.08105	ENSG00000179002	TAS1R2	0.0744018	0.000517602	0.0117687
7	143407722	JHU_7.143104815	A	0.01307	ENSG00000185899	TAS2R60	-0.512385	0.00052456	0.0119162
12	11146056	JHU_12.11298655	G	0.09158	ENSG00000212124	TAS2R19	-0.403479	0.000536169	0.012169
12	10825803	exm984033	G	0.1498	ENSG00000255837	TAS2R20	0.533783	0.000545637	0.0123728
12	11092003	exm984654	G	0.0814	ENSG00000121318	TAS2R10	-0.098829	0.000551273	0.0124894
12	10340129	rs10772261	G	0.4747	ENSG00000256436	TAS2R31	0.231349	0.000552062	0.0124961
12	10404227	rs2417750	A	0.07895	ENSG00000255374	TAS2R43	-0.431251	0.000552599	0.0124971
12	11086015	JHU_12.11238614	A	0.3941	ENSG00000256188	TAS2R30	-0.515279	0.000556641	0.0125773
12	10970280	JHU_12.11122879	G	0.2452	ENSG00000121318	TAS2R10	0.0570404	0.000566887	0.0127974
12	11163829	JHU_12.11316428	G	0.4558	ENSG00000256188	TAS2R30	-0.441897	0.00057079	0.0128626
12	11163837	JHU_12.11316436	C	0.4558	ENSG00000256188	TAS2R30	-0.441897	0.00057079	0.0128626
1	18183815	JHU_1.18510309	A	0.01739	ENSG00000179002	TAS1R2	0.150488	0.000573153	0.0129043
12	11030852	exm984455	T	0.4501	ENSG00000121381	TAS2R9	-0.015153	0.000575637	0.0129488
12	10972955	JHU_12.11125554	A	0.08	ENSG00000256436	TAS2R31	0.401591	0.00058506	0.0131491
12	10239017	rs2900385	G	0.3211	ENSG00000212124	TAS2R19	0.252946	0.00059387	0.0133352
12	11078799	JHU_12.11231398	A	0.4663	ENSG00000212126	TAS2R50	-0.127302	0.000598839	0.0134349
12	10776162	JHU_12.10928761	C	0.03368	ENSG00000255374	TAS2R43	-0.63701	0.00061449	0.0137738
12	11186351	exm984803	G	0.2126	ENSG00000121318	TAS2R10	-0.0610883	0.000618188	0.0138445
12	10997434	exm984296	A	0.1168	ENSG00000121381	TAS2R9	-0.0243848	0.00062085	0.013885
7	141471780	JHU_7.141171580	A	0.07676	ENSG00000127362	TAS2R3	-0.220885	0.000621095	0.013885
1	1759760	exm4550	A	0.02526	ENSG00000169962	TAS1R3	0.212557	0.000622083	0.0138948
12	10884829	JHU_12.11037428	C	0.2358	ENSG00000212128	TAS2R13	-0.213714	0.000630291	0.0140658
12	11791150	JHU_12.11944084	G	0.1884	ENSG00000256436	TAS2R31	0.281148	0.000632072	0.0140931
12	11091991	JHU_12.11244590	A	0.3481	ENSG00000212126	TAS2R50	-0.137922	0.000643704	0.0143398
12	10847181	exm984058	A	0.2063	ENSG00000226761	TAS2R46	-0.171533	0.0006451	0.0143583
12	11030852	exm984455	T	0.4501	ENSG00000212128	TAS2R13	-0.175633	0.000648947	0.0144265
12	10030667	JHU_12.10183266	A	0.04105	ENSG00000212124	TAS2R19	0.571311	0.000649398	0.0144265
1	1333950	1:1269330-GT	C	0.05021	ENSG00000162572	SCNN1D	-0.242184	0.000649872	0.0144265
12	11674695	exm2267415	A	0.2137	ENSG00000255837	TAS2R20	-0.466348	0.000653113	0.0144857
12	11167412	JHU_12.11320011	A	0.4547	ENSG00000256188	TAS2R30	-0.438325	0.000653998	0.0144927
12	10931048	12:11083647-CA	A	0.1208	ENSG00000212124	TAS2R19	0.368836	0.000657231	0.0145516
12	11023133	JHU_12.11175732	G	0.1019	ENSG00000226761	TAS2R46	0.230624	0.00066109	0.0146242
12	11947425	JHU_12.12100359	T	0.3863	ENSG00000212127	TAS2R14	0.466013	0.000661905	0.0146295
12	11185997	exm984780	C	0.03263	ENSG00000256436	TAS2R31	0.611654	0.000663632	0.0146549
12	11018011	JHU_12.11170610	C	0.07945	ENSG00000121318	TAS2R10	-0.0981336	0.000675144	0.0148809
12	11024722	JHU_12.11177321	G	0.1211	ENSG00000212124	TAS2R19	0.356721	0.000675173	0.0148809
12	11202369	JHU_12.11355277	A	0.09684	ENSG00000255374	TAS2R43	0.389229	0.000675629	0.0148809
12	11031541	rs10845296	A	0.4495	ENSG00000121381	TAS2R9	-0.0149249	0.000680749	0.0149806
7	141916706	rs745162	G	0.3819	ENSG00000127366	TAS2R5	-0.078671	0.000684544	0.015051
12	11031541	rs10845296	A	0.4495	ENSG00000212128	TAS2R13	-0.174519	0.00068565	0.0150534
12	11700863	JHU_12.11853797	A	0.4853	ENSG00000255374	TAS2R43	0.2245	0.000685838	0.0150534
12	10657738	rs10083164	G	0.1168	ENSG00000255374	TAS2R43	-0.375312	0.000687622	0.0150795
12	10240629	rs4764341	A	0.4768	ENSG00000226761	TAS2R46	-0.136885	0.000689468	0.0151069
12	11161980	JHU_12.11314579	C	0.04632	ENSG00000212127	TAS2R14	-1.05295	0.00069149	0.0151381
12	11076467	JHU_12.11229066	G	0.09574	ENSG00000255837	TAS2R20	-0.701134	0.000696442	0.0152333
12	10441836	JHU_12.10594435	C	0.0443	ENSG00000121377	TAS2R7	0.0308559	0.00070106	0.0153211
16	23570956	JHU_16.23582277	G	0.2239	ENSG00000168447	SCNN1B	0.0243569	0.00070492	0.0153922
7	142040607	JHU_7.141740407	A	0.03789	ENSG00000257138	TAS2R38	0.0306978	0.000709621	0.0154815
12	11776547	rs2723827	A	0.4195	ENSG00000121314	TAS2R8	0.0144026	0.000711884	0.0155175
12	11663809	rs2541128	G	0.3779	ENSG00000255374	TAS2R43	-0.23472	0.000715499	0.0155764
12	10847109	rs1047699	G	0.4253	ENSG00000256188	TAS2R30	-0.442943	0.000715818	0.0155764
12	10809516	exm983981	G	0.2579	ENSG00000226761	TAS2R46	-0.155397	0.000719231	0.0156373
12	10804383	JHU_12.10956982	A	0.03789	ENSG00000255374	TAS2R43	0.59466	0.000729274	0.015842
12	11186414	exm984807	A	0.212	ENSG00000121318	TAS2R10	-0.0603321	0.000737745	0.0160123
12	10801659	exm983868	A	0.03895	ENSG00000256436	TAS2R31	0.578788	0.000752019	0.0163081
1	18206787	rs4920461	A	0.2416	ENSG00000179002	TAS1R2	0.0493952	0.000755496	0.0163695
12	10272694	rs60221429	G	0.08105	ENSG00000186136	TAS2R42	0.0546463	0.000759212	0.016436
12	10814448	rs10772363	G	0.24	ENSG00000212128	TAS2R13	-0.206133	0.00077129	0.0166832
7	141698907	rs10261515	A	0.3189	ENSG00000127364	TAS2R4	-0.575269	0.000783578	0.0169345
12	11023133	JHU_12.11175732	G	0.1019	ENSG00000121381	TAS2R9	0.0252084	0.000784523	0.0169405
12	11022478	12:11175077-CT	A	0.1192	ENSG00000256436	TAS2R31	0.339182	0.000786615	0.0169712
12	10788311	JHU_12.10940910	A	0.1674	ENSG00000255837	TAS2R20	0.500541	0.000793	0.0170642
12	10788328	JHU_12.10940927	A	0.1674	ENSG00000255837	TAS2R20	0.500541	0.000793	0.0170642
12	10789002	JHU_12.10941601	A	0.1674	ENSG00000255837	TAS2R20	0.500541	0.000793	0.0170642
7	141698788	7:141398588-A-T	A	0.1547	ENSG00000127366	TAS2R5	-0.107328	0.000793621	0.0170642
12	11067118	JHU_12.11219717	C	0.05617	ENSG00000255374	TAS2R43	0.709127	0.000801923	0.0172215
12	10997455	exm984299	A	0.05368	ENSG00000226761	TAS2R46	-0.311712	0.000802295	0.0172215
7	141695422	JHU_7.141395222	A	0.2674	ENSG00000127364	TAS2R4	-0.612091	0.000810854	0.0173905
1	18302090	rs586433	G	0.06421	ENSG00000179002	TAS1R2	0.0838724	0.000814448	0.0174528
12	11031109	12:11183708-TC	G	0.08523	ENSG00000186136	TAS2R42	-0.0598015	0.00082156	0.0175903
12	11202416	rs1304839	G	0.08947	ENSG00000255837	TAS2R20	-0.642177	0.00082739	0.0177001
1	1713750	JHU_1.1645189	G	0.07609	ENSG00000162572	SCNN1D	0.125082	0.00083094	0.0177611
12	10806059	rs2537817	A	0.366	ENSG00000226761	TAS2R46	0.141869	0.000842645	0.0179961
12	11603889	rs115903370	G	0.1821	ENSG00000121377	TAS2R7	0.0155795	0.000843639	0.0180021
12	10806059	exm983917	A	0.3658	ENSG00000226761	TAS2R46	0.141825	0.000845781	0.0180326
7	144088639	JHU_7.143785732	G	0.01895	ENSG00000185899	TAS2R60	0.401285	0.000847438	0.0180528
12	11065623	JHU_12.11218222	A	0.09916	ENSG00000121318	TAS2R10	-0.0869939	0.000850052	0.0180912
1	5711757	rs770695	C	0.05789	ENSG00000173662	TAS1R1	0.0693608	0.00085067	0.0180912
12	10973978	rs7294858	A	0.2595	ENSG00000121318	TAS2R10	0.0524023	0.000852914	0.0181237
7	141902505	JHU_7.141602305	A	0.4832	ENSG00000127364	TAS2R4	0.534476	0.000857101	0.0181974
12	11069964	JHU_12.11222563	A	0.01899	ENSG00000212124	TAS2R19	-0.86115	0.000866746	0.0183868
12	10884821	JHU_12.11037420	A	0.2314	ENSG00000212128	TAS2R13	-0.212621	0.000874965	0.0185456
12	11039810	JHU_12.11192409	G	0.09895	ENSG00000121318	TAS2R10	-0.0877245	0.000881973	0.0186785
12	10801659	exm983868	A	0.03895	ENSG00000212124	TAS2R19	0.602923	0.000888837	0.0188081
12	11805224	JHU_12.11958158	A	0.07474	ENSG00000121314	TAS2R8	0.0261634	0.000909716	0.0192339
12	11069825	JHU_12.11222424	A	0.3795	ENSG00000212127	TAS2R14	-0.523601	0.000913076	0.0192888
12	6464690	rs1034969	A	0.2074	ENSG00000111319	SCNN1A	0.101997	0.00091401	0.0192925
12	10648512	rs7131829	A	0.05789	ENSG00000121314	TAS2R8	0.0302069	0.000932436	0.019665
12	10119846	JHU_12.10272445	C	0.08316	ENSG00000212124	TAS2R19	0.432393	0.000939148	0.0197837
1	916433	JHU_1.851813	A	0.01474	ENSG00000162572	SCNN1D	0.242798	0.000939625	0.0197837
1	1129690	JHU_1.1065070	G	0.02	ENSG00000169962	TAS1R3	0.229421	0.0009437	0.019853
7	143410783	rs11762262	A	0.2084	ENSG00000221855	TAS2R41	-0.0663272	0.000944512	0.0198536
12	11081553	JHU_12.11234152	G	0.3872	ENSG00000212127	TAS2R14	-0.498695	0.000946074	0.0198699
7	142014220	JHU_7.141714020	A	0.02737	ENSG00000127364	TAS2R4	-1.66255	0.000955007	0.0200409
7	141729219	rs4256516	G	0.0654	ENSG00000127366	TAS2R5	-0.154047	0.000963216	0.0201964
12	11447618	rs1921320	A	0.32	ENSG00000256436	TAS2R31	0.227642	0.000969102	0.0203031
12	10330036	rs57252078	A	0.1147	ENSG00000212124	TAS2R19	0.349744	0.000992876	0.0207698
12	11161980	JHU_12.11314579	C	0.04632	ENSG00000255837	TAS2R20	-0.844082	0.00099302	0.0207698
12	11231005	rs74060718	G	0.04105	ENSG00000256188	TAS2R30	1.1273	0.000997884	0.0208543
12	9863119	rs77802328	A	0.02526	ENSG00000121377	TAS2R7	0.038609	0.0010016	0.0209147
12	11039741	JHU_12.11192340	C	0.08316	ENSG00000186136	TAS2R42	-0.0571178	0.00103171	0.0215079
12	11071529	JHU_12.11224128	G	0.08316	ENSG00000186136	TAS2R42	-0.0571178	0.00103171	0.0215079
12	10968817	JHU_12.11121416	A	0.2431	ENSG00000121318	TAS2R10	0.0540413	0.00103601	0.0215798
12	10030667	JHU_12.10183266	A	0.04105	ENSG00000255837	TAS2R20	0.880419	0.00103964	0.0216376
12	11080604	JHU_12.11233203	G	0.02483	ENSG00000255837	TAS2R20	-1.21505	0.00104373	0.0217049
12	11659396	rs916041	G	0.1063	ENSG00000256436	TAS2R31	-0.367754	0.00105001	0.0218176
12	10997068	exm984277	G	0.01474	ENSG00000121314	TAS2R8	0.0564847	0.00106085	0.0220249
12	11544901	rs7956437	C	0.4489	ENSG00000255374	TAS2R43	0.224237	0.00106537	0.0220912
12	11416788	rs151137272	A	0.03895	ENSG00000121381	TAS2R9	-0.229385	0.00106579	0.0220912
12	11030852	exm984455	T	0.4501	ENSG00000212126	TAS2R50	-0.118858	0.00107176	0.0221968
12	10861812	kgp10851201	G	0.4399	ENSG00000212126	TAS2R50	-0.118714	0.00107288	0.0222018
12	10250230	rs7972782	A	0.2947	ENSG00000255837	TAS2R20	-0.395966	0.00107973	0.0223254
12	10240629	rs4764341	A	0.4768	ENSG00000121318	TAS2R10	-0.0469721	0.00108496	0.0224151
12	10806059	exm983917	A	0.3658	ENSG00000256188	TAS2R30	0.448883	0.00109063	0.0225031
1	1646519	JHU_1.1581880	G	0.07711	ENSG00000162572	SCNN1D	0.121374	0.00109099	0.0225031
12	10231358	JHU_12.10383957	A	0.02632	ENSG00000226761	TAS2R46	0.42454	0.00109429	0.0225528
12	10709161	rs11053912	A	0.03895	ENSG00000256436	TAS2R31	-0.547162	0.00111041	0.0228664
12	10861812	kgp10851201	G	0.4399	ENSG00000212128	TAS2R13	-0.167727	0.00111937	0.0230322
12	11069989	JHU_12.11222588	A	0.08228	ENSG00000186136	TAS2R42	-0.0569676	0.00112132	0.0230535
12	10806059	rs2537817	A	0.366	ENSG00000256188	TAS2R30	0.447447	0.00113203	0.0232548
12	10876916	rs10743932	A	0.2853	ENSG00000212128	TAS2R13	-0.190443	0.00113636	0.0233248
7	141731729	JHU_7.141431529	C	0.276	ENSG00000127362	TAS2R3	-0.120495	0.0011414	0.0233891
12	11191389	rs7132674	G	0.2116	ENSG00000226761	TAS2R46	-0.1632	0.00114226	0.0233891
12	11194290	JHU_12.11347202	G	0.2116	ENSG00000226761	TAS2R46	-0.1632	0.00114226	0.0233891
12	10836935	rs10845221	C	0.2116	ENSG00000186136	TAS2R42	-0.035803	0.00114941	0.0235165
12	11663809	rs2541128	G	0.3779	ENSG00000212124	TAS2R19	-0.227504	0.00115561	0.0236166
12	10312054	JHU_12.10464653	G	0.04555	ENSG00000121381	TAS2R9	0.0344231	0.00115617	0.0236166
12	11070824	JHU_12.11223423	A	0.02079	ENSG00000212124	TAS2R19	-0.826611	0.00116019	0.0236796
12	11186351	exm984803	G	0.2126	ENSG00000226761	TAS2R46	-0.162768	0.001164	0.0237384
12	11601814	rs74652398	C	0.09368	ENSG00000121314	TAS2R8	0.0228566	0.00117074	0.0238566
12	11039611	JHU_12.11192210	G	0.04105	ENSG00000212128	TAS2R13	-0.457772	0.00118386	0.0241045
16	22687060	JHU_16.22698381	A	0.1034	ENSG00000168447	SCNN1B	0.0335629	0.00118755	0.0241602
12	11132980	JHU_12.11285579	C	0.01053	ENSG00000255837	TAS2R20	-1.7501	0.00118972	0.024185
7	143368927	rs10233736	G	0.442	ENSG00000221855	TAS2R41	-0.0558001	0.00119189	0.0241963
12	11031541	rs10845296	A	0.4495	ENSG00000212126	TAS2R50	-0.117537	0.00119219	0.0241963
12	11186414	exm984807	A	0.212	ENSG00000226761	TAS2R46	-0.16266	0.00119466	0.0242271
12	11229908	rs7978767	A	0.07474	ENSG00000212127	TAS2R14	0.812019	0.00120069	0.0243299
12	10239017	rs2900385	G	0.3211	ENSG00000226761	TAS2R46	0.142626	0.00120525	0.0244027
12	11892251	rs2710278	G	0.08439	ENSG00000255837	TAS2R20	-0.644624	0.00120669	0.0244124
7	142095604	7:141795404-AG	G	0.07173	ENSG00000127362	TAS2R3	0.215105	0.00120832	0.0244258
12	10786350	JHU_12.10938949	A	0.1622	ENSG00000255837	TAS2R20	0.490053	0.00123031	0.0248505
7	143383005	exm666211	A	0.01059	ENSG00000221937	TAS2R40	1.87641	0.00124467	0.0251206
12	10997068	exm984277	G	0.01474	ENSG00000121377	TAS2R7	0.0492531	0.00126624	0.0255354
7	141837935	exm663290	C	0.3842	ENSG00000127364	TAS2R4	-0.535182	0.00127114	0.0255935
7	141837935	rs12669721	C	0.3842	ENSG00000127364	TAS2R4	-0.535182	0.00127114	0.0255935
12	5564251	rs10849294	A	0.1287	ENSG00000111319	SCNN1A	0.113577	0.00128522	0.0258565
12	11030852	exm984455	T	0.4501	ENSG00000256188	TAS2R30	-0.413653	0.00128838	0.0258994
12	10023545	rs10505745	A	0.09368	ENSG00000212128	TAS2R13	-0.297308	0.00129356	0.0259831
12	11556019	rs12810992	C	0.1158	ENSG00000255837	TAS2R20	-0.590014	0.00130017	0.0260952
12	10401330	JHU_12.10553929	A	0.02526	ENSG00000256436	TAS2R31	-0.622828	0.00130563	0.0261839
12	10814448	rs10772363	G	0.24	ENSG00000212126	TAS2R50	-0.139003	0.00130916	0.0262339
12	11038963	JHU_12.11191562	A	0.0981	ENSG00000121318	TAS2R10	-0.0849902	0.00133115	0.0266534
12	10841307	JHU_12.10993906	A	0.03474	ENSG00000255837	TAS2R20	0.978288	0.00133531	0.0267157
12	11128375	JHU_12.11280974	T	0.3861	ENSG00000226761	TAS2R46	-0.14302	0.00134092	0.0267989
1	1212657	1:1148037-CA	A	0.01695	ENSG00000169962	TAS1R3	-0.246768	0.00134159	0.0267989
12	11163829	JHU_12.11316428	G	0.4558	ENSG00000121381	TAS2R9	-0.0141043	0.00134776	0.026871
12	11163837	JHU_12.11316436	C	0.4558	ENSG00000121381	TAS2R9	-0.0141043	0.00134776	0.026871
12	11174695	JHU_12.11327294	A	0.4491	ENSG00000256188	TAS2R30	-0.413085	0.00134838	0.026871
7	142329014	JHU_7.142028838	G	0.06	ENSG00000127366	TAS2R5	-0.16227	0.00135547	0.0269912
12	11038891	JHU_12.11191490	A	0.09554	ENSG00000121318	TAS2R10	-0.0860304	0.00136396	0.0271389
12	10997455	exm984299	A	0.05368	ENSG00000121318	TAS2R10	-0.10608	0.00137229	0.0272669
12	10630400	JHU_12.10782999	G	0.1652	ENSG00000121377	TAS2R7	0.0160073	0.00137255	0.0272669
12	10239017	rs2900385	G	0.3211	ENSG00000255837	TAS2R20	0.377796	0.00137407	0.0272757
7	144043931	rs11976037	C	0.3853	ENSG00000185899	TAS2R60	0.10853	0.00138556	0.0274823
12	11031541	rs10845296	A	0.4495	ENSG00000256188	TAS2R30	-0.410142	0.00138681	0.0274856
12	11414457	JHU_12.11567391	G	0.2695	ENSG00000256436	TAS2R31	0.227415	0.00140619	0.027826
12	11422636	rs7134383	C	0.2695	ENSG00000256436	TAS2R31	0.227415	0.00140619	0.027826
12	10331415	rs12310310	A	0.4281	ENSG00000255837	TAS2R20	0.35772	0.00141599	0.0279982
1	1732685	exm2268858	G	0.2095	ENSG00000162572	SCNN1D	0.0692242	0.00143542	0.0283602
12	10884821	JHU_12.11037420	A	0.2314	ENSG00000212126	TAS2R50	-0.143651	0.00143902	0.0284092
12	11037727	JHU_12.11190326	G	0.0981	ENSG00000121318	TAS2R10	-0.0844244	0.00144804	0.0285489
7	141699142	rs13231650	A	0.2	ENSG00000127366	TAS2R5	-0.0925039	0.00144835	0.0285489
12	10222703	rs7248	A	0.2811	ENSG00000255374	TAS2R43	-0.251204	0.00145123	0.0285696
12	11029009	JHU_12.11181608	G	0.07643	ENSG00000212124	TAS2R19	-0.474813	0.00145255	0.0285696
12	11022478	12:11175077-CT	A	0.1192	ENSG00000212124	TAS2R19	0.339888	0.00145279	0.0285696
12	11753099	JHU_12.11906033	C	0.3158	ENSG00000255374	TAS2R43	-0.228569	0.0014721	0.0289269
12	11204531	JHU_12.11357439	G	0.4768	ENSG00000256188	TAS2R30	-0.420011	0.00148185	0.0290796
12	10331415	rs12310310	A	0.4281	ENSG00000256436	TAS2R31	0.210622	0.00148254	0.0290796
12	10684943	rs2588355	A	0.4042	ENSG00000255837	TAS2R20	0.346663	0.00148331	0.0290796
12	11167412	JHU_12.11320011	A	0.4547	ENSG00000121381	TAS2R9	-0.0140163	0.0014868	0.0291049
12	10119846	JHU_12.10272445	C	0.08316	ENSG00000255837	TAS2R20	0.66543	0.0014869	0.0291049
12	11091595	12:11244194-TC	G	0.077	ENSG00000121318	TAS2R10	-0.0928944	0.00152727	0.029872
12	11397632	JHU_12.11550566	A	0.02532	ENSG00000255374	TAS2R43	0.695658	0.00154625	0.03022
12	11659396	rs916041	G	0.1063	ENSG00000255374	TAS2R43	-0.371745	0.0015633	0.0305296
16	23900677	rs77337909	C	0.037	ENSG00000168447	SCNN1B	0.0520588	0.00159042	0.0310353
12	10239017	rs2900385	G	0.3211	ENSG00000255374	TAS2R43	0.230743	0.00159297	0.031061
7	141931750	exm663383	A	0.02737	ENSG00000127364	TAS2R4	-1.58974	0.00159657	0.0311074
12	11186351	exm984803	G	0.2126	ENSG00000121381	TAS2R9	-0.0175334	0.00160057	0.0311613
12	10939009	exm984212	T	0.02	ENSG00000121381	TAS2R9	0.051794	0.00160373	0.0311775
12	11092003	exm984654	G	0.0814	ENSG00000186136	TAS2R42	-0.0554958	0.00160386	0.0311775
12	10997434	exm984296	A	0.1168	ENSG00000186136	TAS2R42	-0.0444148	0.00160877	0.0312391
12	11147805	JHU_12.11300404	C	0.08351	ENSG00000186136	TAS2R42	-0.0533617	0.0016095	0.0312391
12	11535063	rs4763701	A	0.3642	ENSG00000212126	TAS2R50	-0.125955	0.00161224	0.0312683
12	11065490	JHU_12.11218089	A	0.09725	ENSG00000121318	TAS2R10	-0.0838193	0.00162759	0.0315418
12	11432446	rs10845353	G	0.307	ENSG00000255374	TAS2R43	-0.236223	0.00165145	0.0319777
12	10331415	rs12310310	A	0.4281	ENSG00000212124	TAS2R19	0.220238	0.0016526	0.0319777
16	24245911	rs2022174	A	0.02	ENSG00000168447	SCNN1B	0.0692422	0.00167063	0.0323019
7	143495903	exm2264270	C	0.3347	ENSG00000185899	TAS2R60	-0.106596	0.00167524	0.0323662
12	11065530	JHU_12.11218129	A	0.09595	ENSG00000121318	TAS2R10	-0.0844302	0.00168753	0.0325789
12	10919703	rs11054075	G	0.2032	ENSG00000226761	TAS2R46	-0.159377	0.00169309	0.0326614
12	11061699	JHU_12.11214298	G	0.03805	ENSG00000255374	TAS2R43	-0.594212	0.00169586	0.0326898
1	18016470	rs794237	A	0.1008	ENSG00000179002	TAS1R2	0.0617908	0.00171979	0.0331259
7	141716635	JHU_7.141416435	A	0.01684	ENSG00000127364	TAS2R4	-1.99395	0.00172555	0.0332116
12	11878894	JHU_12.12031828	G	0.1306	ENSG00000255374	TAS2R43	0.313269	0.00173481	0.0333587
12	11206412	JHU_12.11359318	A	0.1042	ENSG00000226761	TAS2R46	0.204788	0.00173617	0.0333587
12	10684943	rs2588355	A	0.4042	ENSG00000255374	TAS2R43	0.211492	0.00173714	0.0333587
7	141929880	rs73525919	A	0.1105	ENSG00000127364	TAS2R4	-0.835056	0.00174132	0.0334136
12	11076255	JHU_12.11228854	A	0.04457	ENSG00000256188	TAS2R30	-1.02263	0.0017443	0.0334454
12	10253131	rs7135451	G	0.08316	ENSG00000121318	TAS2R10	-0.0819844	0.00174619	0.0334563
12	11061699	JHU_12.11214298	G	0.03805	ENSG00000256436	TAS2R31	-0.565958	0.0017493	0.0334906
12	10228329	rs4764332	A	0.2884	ENSG00000212124	TAS2R19	0.239302	0.0017564	0.0336011
12	11186414	exm984807	A	0.212	ENSG00000121381	TAS2R9	-0.0173839	0.00178659	0.0341528
12	11503687	rs1212288	A	0.1368	ENSG00000255374	TAS2R43	0.306609	0.0018008	0.0343985
7	142835551	rs77102030	G	0.07474	ENSG00000185899	TAS2R60	0.196098	0.00181528	0.0346177
16	23392189	rs250583	G	0.4432	ENSG00000168447	SCNN1B	-0.0186393	0.00181646	0.0346177
12	11702690	exm-rs2187642	C	0.1821	ENSG00000255837	TAS2R20	-0.458128	0.0018182	0.0346177
12	10915699	JHU_12.11068298	A	0.2008	ENSG00000226761	TAS2R46	-0.160019	0.00181887	0.0346177
12	10183245	rs17808107	A	0.03789	ENSG00000121381	TAS2R9	-0.0379879	0.00181911	0.0346177
1	1376161	JHU_1.1311541	G	0.2956	ENSG00000162572	SCNN1D	0.0637886	0.00182952	0.0347897
12	10228329	rs4764332	A	0.2884	ENSG00000226761	TAS2R46	0.142404	0.00184118	0.0349851
12	11077769	JHU_12.11230368	T	0.3793	ENSG00000212127	TAS2R14	-0.491084	0.00184282	0.03499
12	10331415	rs12310310	A	0.4281	ENSG00000255374	TAS2R43	0.216091	0.00184675	0.0350385
12	10876916	rs10743932	A	0.2853	ENSG00000212126	TAS2R50	-0.128553	0.0018485	0.0350454
12	11018011	JHU_12.11170610	C	0.07945	ENSG00000186136	TAS2R42	-0.0551931	0.00187065	0.0354388
12	11535063	rs4763701	A	0.3642	ENSG00000256436	TAS2R31	-0.214906	0.00190287	0.0360223
7	141695422	JHU_7.141395222	A	0.2674	ENSG00000127362	TAS2R3	-0.116505	0.00190505	0.0360366
12	11096258	JHU_12.11248857	A	0.07158	ENSG00000121318	TAS2R10	-0.0925189	0.00190955	0.0360948
12	10997434	exm984296	A	0.1168	ENSG00000255374	TAS2R43	-0.331263	0.00191672	0.0361951
12	10841307	JHU_12.10993906	A	0.03474	ENSG00000121381	TAS2R9	0.0391398	0.00191772	0.0361951
12	11347150	rs56020823	A	0.07053	ENSG00000255374	TAS2R43	0.42773	0.00192571	0.0363105
12	10696204	exm2271685	A	0.3565	ENSG00000256436	TAS2R31	-0.209402	0.0019267	0.0363105
12	10941104	rs12322464	G	0.08105	ENSG00000226761	TAS2R46	-0.230669	0.00193066	0.0363536
12	10340129	rs10772261	G	0.4747	ENSG00000255374	TAS2R43	0.217676	0.00193186	0.0363536
12	11191389	rs7132674	G	0.2116	ENSG00000121381	TAS2R9	-0.0172402	0.00193993	0.0364515
12	11194290	JHU_12.11347202	G	0.2116	ENSG00000121381	TAS2R9	-0.0172402	0.00193993	0.0364515
12	11458137	rs2416782	A	0.3916	ENSG00000256436	TAS2R31	-0.20468	0.00194567	0.036505
12	11461515	rs10845362	A	0.3916	ENSG00000256436	TAS2R31	-0.20468	0.00194567	0.036505
12	10804383	JHU_12.10956982	A	0.03789	ENSG00000256436	TAS2R31	0.521358	0.00194955	0.0365315
12	11125462	JHU_12.11278061	C	0.08051	ENSG00000186136	TAS2R42	-0.054921	0.00195146	0.0365315
12	11091836	12:11244435-TC	G	0.05496	ENSG00000256188	TAS2R30	-0.923523	0.00195189	0.0365315
12	10401330	JHU_12.10553929	A	0.02526	ENSG00000255837	TAS2R20	-1.01538	0.00195285	0.0365315
12	10684943	rs2588355	A	0.4042	ENSG00000256436	TAS2R31	0.199766	0.00195747	0.036591
7	141758620	JHU_7.141458420	A	0.2889	ENSG00000127362	TAS2R3	-0.107125	0.00199553	0.0372748
12	11069768	JHU_12.11222367	G	0.07278	ENSG00000121318	TAS2R10	-0.0899569	0.00202292	0.0377587
7	144256554	JHU_7.143953647	A	0.03579	ENSG00000221855	TAS2R41	0.144561	0.00203054	0.037817
7	141790438	exm663234	A	0.2458	ENSG00000127362	TAS2R3	-0.122939	0.0020311	0.037817
7	141790438	rs2227264	A	0.2458	ENSG00000127362	TAS2R3	-0.122939	0.0020311	0.037817
7	143377672	JHU_7.143074765	G	0.385	ENSG00000185899	TAS2R60	-0.101577	0.00203201	0.037817
1	5704391	JHU_1.5764451	C	0.07068	ENSG00000173662	TAS1R1	0.0577023	0.00204392	0.0380106
12	11069825	JHU_12.11222424	A	0.3795	ENSG00000212126	TAS2R50	-0.137173	0.0020659	0.0383911
12	10749614	JHU_12.10902213	G	0.02947	ENSG00000212126	TAS2R50	0.340584	0.00207753	0.0385789
12	11715636	rs762717	A	0.1242	ENSG00000255837	TAS2R20	-0.524653	0.002087	0.0387265
12	11976651	JHU_12.12129585	C	0.04989	ENSG00000256188	TAS2R30	0.925885	0.0020899	0.0387519
7	142226286	JHU_7.141926086	G	0.02947	ENSG00000236398	TAS2R39	0.185769	0.002113	0.0391515
12	10331415	rs12310310	A	0.4281	ENSG00000121377	TAS2R7	0.0114908	0.00211878	0.03923
12	10882636	Variant43531	A	0.01474	ENSG00000255374	TAS2R43	-0.881521	0.00213329	0.0394697
1	1442616	JHU_1.1377996	C	0.01175	ENSG00000162572	SCNN1D	0.216962	0.0021393	0.039552
12	11947425	JHU_12.12100359	T	0.3863	ENSG00000255837	TAS2R20	0.347329	0.00214397	0.0396095
12	10836935	rs10845221	C	0.2116	ENSG00000226761	TAS2R46	-0.154535	0.00215283	0.0397352
1	18096135	JHU_1.18422629	C	0.06421	ENSG00000179002	TAS1R2	0.0727632	0.00215391	0.0397352
12	10240629	rs4764341	A	0.4768	ENSG00000212127	TAS2R14	-0.401845	0.00216377	0.0398881
12	10892913	rs10772380	C	0.3558	ENSG00000256436	TAS2R31	-0.213835	0.00218443	0.0402395
12	11069223	JHU_12.11221822	A	0.3961	ENSG00000212127	TAS2R14	-0.461281	0.00218982	0.0403096
12	10250230	rs7972782	A	0.2947	ENSG00000212124	TAS2R19	-0.231791	0.00219386	0.0403546
12	11535063	rs4763701	A	0.3642	ENSG00000255837	TAS2R20	-0.358428	0.00220393	0.0405104
12	11185952	JHU_12.11338558	A	0.2373	ENSG00000255837	TAS2R20	-0.374897	0.0022589	0.0414607
12	11186063	exm984786	A	0.2373	ENSG00000255837	TAS2R20	-0.374897	0.0022589	0.0414607
12	11185997	exm984780	C	0.03263	ENSG00000255374	TAS2R43	0.575105	0.00226083	0.0414661
1	1999315	rs6605081	G	0.4895	ENSG00000162572	SCNN1D	0.0538213	0.00228947	0.0419609
12	11791150	JHU_12.11944084	G	0.1884	ENSG00000212124	TAS2R19	0.265122	0.00230587	0.0422309
12	11357677	JHU_12.11510611	A	0.1151	ENSG00000255374	TAS2R43	-0.351927	0.0023164	0.0423932
12	10226191	JHU_12.10378790	A	0.03158	ENSG00000226761	TAS2R46	0.363017	0.00235093	0.0429939
7	141764114	rs765007	G	0.4873	ENSG00000127362	TAS2R3	-0.0998487	0.00238782	0.0436372
12	11805024	rs58238475	A	0.06435	ENSG00000212128	TAS2R13	0.319862	0.00239176	0.0436777
12	11174695	JHU_12.11327294	A	0.4491	ENSG00000121381	TAS2R9	-0.0134155	0.00239977	0.0437923
12	11790399	rs61500308	A	0.05474	ENSG00000212127	TAS2R14	-0.878241	0.00240694	0.0438915
1	18634236	rs75216429	G	0.1139	ENSG00000179002	TAS1R2	0.0567136	0.00241435	0.0439951
1	2288985	JHU_1.2220424	A	0.1825	ENSG00000162572	SCNN1D	-0.068491	0.00243377	0.0443094
1	1212657	1:1148037-CA	A	0.01695	ENSG00000162572	SCNN1D	-0.214117	0.0024351	0.0443094
12	11127254	JHU_12.11279853	G	0.03789	ENSG00000256436	TAS2R31	-0.509504	0.0024674	0.0448649
12	10801659	exm983868	A	0.03895	ENSG00000255374	TAS2R43	0.54485	0.00247345	0.0449426
12	10257664	JHU_12.10410263	A	0.4262	ENSG00000212124	TAS2R19	-0.215994	0.00249613	0.0452964
12	11759433	rs7961094	A	0.4137	ENSG00000121314	TAS2R8	0.0130248	0.00249699	0.0452964
12	11083670	JHU_12.11236269	A	0.1854	ENSG00000212126	TAS2R50	-0.164962	0.00249935	0.0452964
12	10709161	rs11053912	A	0.03895	ENSG00000255374	TAS2R43	-0.531483	0.00250159	0.0452964
12	10806432	rs1548803	A	0.2284	ENSG00000226761	TAS2R46	-0.146797	0.00250186	0.0452964
16	23725393	rs28740924	G	0.1821	ENSG00000168447	SCNN1B	0.0245473	0.00250627	0.0453439
1	1716488	JHU_1.1647927	G	0.08298	ENSG00000162572	SCNN1D	0.10307	0.00252191	0.0455941
12	10257664	JHU_12.10410263	A	0.4262	ENSG00000255837	TAS2R20	-0.345557	0.00252435	0.0456058
7	141864539	JHU_7.141564339	G	0.01579	ENSG00000127364	TAS2R4	1.99261	0.00252698	0.0456206
12	10657738	rs10083164	G	0.1168	ENSG00000256436	TAS2R31	-0.318986	0.00255765	0.0461415
7	141756392	rs12540335	C	0.2074	ENSG00000127362	TAS2R3	-0.127665	0.00257346	0.0463937
12	11221983	rs111580109	A	0.02211	ENSG00000255374	TAS2R43	-0.706567	0.00258967	0.0466281
12	11077769	JHU_12.11230368	T	0.3793	ENSG00000212126	TAS2R50	-0.133894	0.00259014	0.0466281
12	11065623	JHU_12.11218222	A	0.09916	ENSG00000121381	TAS2R9	-0.0244508	0.0026053	0.0468676
12	10329712	rs2537763	G	0.4979	ENSG00000255837	TAS2R20	-0.338109	0.00261281	0.0469602
12	10010473	rs1807355	A	0.3872	ENSG00000121381	TAS2R9	0.0148693	0.00261416	0.0469602
1	1129690	JHU_1.1065070	G	0.02	ENSG00000162572	SCNN1D	0.191719	0.00262048	0.0470401
12	11080604	JHU_12.11233203	G	0.02483	ENSG00000256188	TAS2R30	-1.34678	0.00262231	0.0470401
12	11702839	exm-rs2856321	A	0.2411	ENSG00000255374	TAS2R43	-0.245546	0.00265625	0.0475989
12	11602777	rs11054371	G	0.2416	ENSG00000121377	TAS2R7	0.0125557	0.00265722	0.0475989
7	142754720	JHU_7.142462571	A	0.3737	ENSG00000127364	TAS2R4	-0.486811	0.00267026	0.0477985
12	11084610	JHU_12.11237209	C	0.4011	ENSG00000212127	TAS2R14	-0.446925	0.00268489	0.0480265
12	10507067	12:10659666-GA	A	0.07789	ENSG00000255837	TAS2R20	0.619992	0.00269059	0.0480946
12	10240629	rs4764341	A	0.4768	ENSG00000256436	TAS2R31	-0.191766	0.00272732	0.0486501
12	11570238	rs11829615	A	0.1316	ENSG00000256436	TAS2R31	0.284387	0.00272832	0.0486501
16	23450433	rs428438	C	0.4884	ENSG00000168447	SCNN1B	0.0178729	0.00272935	0.0486501
16	23479032	16:23490353-T-G	A	0.4884	ENSG00000168447	SCNN1B	0.0178729	0.00272935	0.0486501
12	10240629	rs4764341	A	0.4768	ENSG00000255374	TAS2R43	-0.200703	0.00273521	0.0487202
12	10153677	rs11053641	A	0.1741	ENSG00000255837	TAS2R20	-0.449273	0.0027486	0.0489242
12	10681069	rs10772350	A	0.2695	ENSG00000212124	TAS2R19	-0.229367	0.00281047	0.0499905
7	144075228	rs58564374	G	0.3745	ENSG00000221855	TAS2R41	0.052946	0.00281675	0.050067
12	10913940	rs10845242	A	0.2832	ENSG00000212128	TAS2R13	-0.175575	0.00283264	0.0503142
7	142191816	rs4236466	G	0.4295	ENSG00000127366	TAS2R5	0.0693141	0.00286956	0.0509342
7	144051164	7:143748257-GA	A	0.05088	ENSG00000185899	TAS2R60	0.233052	0.00287363	0.0509397
12	11314658	rs1896540	G	0.2126	ENSG00000212124	TAS2R19	0.239182	0.00287389	0.0509397
12	11892251	rs2710278	G	0.08439	ENSG00000212128	TAS2R13	-0.287399	0.00287854	0.0509863
1	2214726	rs78265569	A	0.01264	ENSG00000162572	SCNN1D	0.247953	0.00288059	0.0509871
12	11776219	rs2723828	G	0.4505	ENSG00000121314	TAS2R8	0.0127304	0.00288591	0.0510455
7	143406388	rs56402156	A	0.1432	ENSG00000221855	TAS2R41	-0.0746735	0.00289646	0.0511964
16	23478390	exm1226305	G	0.4284	ENSG00000168447	SCNN1B	0.0181561	0.00290237	0.0512651
12	11414457	JHU_12.11567391	G	0.2695	ENSG00000255374	TAS2R43	0.222085	0.00291393	0.0513976
12	11422636	rs7134383	C	0.2695	ENSG00000255374	TAS2R43	0.222085	0.00291393	0.0513976
12	5564261	rs10849295	A	0.06947	ENSG00000111319	SCNN1A	0.136005	0.00291645	0.0514021
7	142801051	7:142498735-AC	C	0.01789	ENSG00000221855	TAS2R41	0.195657	0.00291825	0.0514021
7	143407722	JHU_7.143104815	A	0.01307	ENSG00000221855	TAS2R41	-0.231448	0.00293393	0.0516424
7	143518770	rs2949767	A	0.3705	ENSG00000221855	TAS2R41	0.0521392	0.00296107	0.0520839
12	11548554	rs2416791	G	0.1958	ENSG00000212128	TAS2R13	-0.215025	0.00296618	0.0521377
12	10922830	JHU_12.11075429	G	0.0633	ENSG00000212124	TAS2R19	0.423575	0.00297816	0.052312
16	24227663	JHU_16.24238984	A	0.04737	ENSG00000168447	SCNN1B	0.042402	0.00298871	0.0524609
12	11073822	rs11533168	A	0.348	ENSG00000226761	TAS2R46	-0.131674	0.00302703	0.0530968
7	143406062	rs3885667	A	0.09789	ENSG00000221855	TAS2R41	-0.0878206	0.003042	0.0533224
7	143431537	rs77652982	C	0.04632	ENSG00000185899	TAS2R60	-0.237055	0.00306377	0.0536669
12	10713964	JHU_12.10866563	G	0.02211	ENSG00000255374	TAS2R43	0.692516	0.00306642	0.0536761
12	11833118	rs7972488	G	0.2137	ENSG00000212126	TAS2R50	0.134678	0.00307329	0.0537303
12	11244970	rs7294477	A	0.1442	ENSG00000212128	TAS2R13	-0.227264	0.00307375	0.0537303
12	11133851	exm984752	G	0.05053	ENSG00000256436	TAS2R31	-0.468209	0.00307829	0.0537724
12	11070976	JHU_12.11223575	A	0.4005	ENSG00000212127	TAS2R14	-0.454024	0.00310602	0.0542194
7	143850345	JHU_7.143547438	A	0.02211	ENSG00000221937	TAS2R40	1.19909	0.00310943	0.0542416
12	10988808	rs7312202	G	0.1053	ENSG00000186136	TAS2R42	-0.0435096	0.00312767	0.0542979
12	10991202	rs10845271	A	0.1053	ENSG00000186136	TAS2R42	-0.0435096	0.00312767	0.0542979
12	10997121	exm984282	G	0.1053	ENSG00000186136	TAS2R42	-0.0435096	0.00312767	0.0542979
12	10997447	exm984298	A	0.1053	ENSG00000186136	TAS2R42	-0.0435096	0.00312767	0.0542979
12	11003524	rs10772413	A	0.1053	ENSG00000186136	TAS2R42	-0.0435096	0.00312767	0.0542979
12	11008878	JHU_12.11161477	G	0.1053	ENSG00000186136	TAS2R42	-0.0435096	0.00312767	0.0542979
12	11008896	JHU_12.11161495	C	0.1053	ENSG00000186136	TAS2R42	-0.0435096	0.00312767	0.0542979
1	18885493	exm24856	A	0.02632	ENSG00000179002	TAS1R2	0.110998	0.00313331	0.0543587
12	11011503	rs7304447	G	0.1044	ENSG00000121381	TAS2R9	-0.022108	0.00314251	0.0544593
12	11570238	rs11829615	A	0.1316	ENSG00000255374	TAS2R43	0.293452	0.00314341	0.0544593
12	11069768	JHU_12.11222367	G	0.07278	ENSG00000212124	TAS2R19	0.404188	0.0031577	0.0546694
1	1007228	JHU_1.942608	G	0.04842	ENSG00000169962	TAS1R3	0.131771	0.00317232	0.054885
12	10010776	exm983191	A	0.3853	ENSG00000121381	TAS2R9	0.0144539	0.00318322	0.055036
12	11078799	JHU_12.11231398	A	0.4663	ENSG00000256188	TAS2R30	-0.387356	0.00319495	0.0551914
16	23744305	JHU_16.23755626	A	0.08562	ENSG00000168447	SCNN1B	0.0336335	0.00319656	0.0551914
12	11039810	JHU_12.11192409	G	0.09895	ENSG00000121381	TAS2R9	-0.0242029	0.00322023	0.0555622
12	10340129	rs10772261	G	0.4747	ENSG00000212124	TAS2R19	0.208634	0.00323461	0.0557723
12	11068997	JHU_12.11221596	C	0.02935	ENSG00000255837	TAS2R20	-1.0235	0.00323931	0.0558154
12	10709161	rs11053912	A	0.03895	ENSG00000212126	TAS2R50	-0.28529	0.00325152	0.0559876
12	10806935	exm983957	A	0.02966	ENSG00000212128	TAS2R13	0.441491	0.00326026	0.0560999
12	10908523	exm984113	G	0.2161	ENSG00000226761	TAS2R46	-0.145163	0.00327199	0.0562635
12	10972955	JHU_12.11125554	A	0.08	ENSG00000212124	TAS2R19	0.363298	0.00327711	0.0562783
12	10809516	exm983981	G	0.2579	ENSG00000186136	TAS2R42	-0.0296033	0.00327729	0.0562783
12	10814448	rs10772363	G	0.24	ENSG00000226761	TAS2R46	-0.139136	0.00329485	0.0565415
16	23838161	rs2023670	A	0.04947	ENSG00000168447	SCNN1B	0.0411947	0.00331251	0.0568061
7	143377672	JHU_7.143074765	G	0.385	ENSG00000221855	TAS2R41	-0.0508253	0.00333286	0.0571163
12	11132980	JHU_12.11285579	C	0.01053	ENSG00000212127	TAS2R14	-1.92041	0.00334457	0.0572783
7	142798609	rs12539089	A	0.4272	ENSG00000185899	TAS2R60	0.0962694	0.00335026	0.057337
7	142720917	7:142428741-CT	A	0.01684	ENSG00000127362	TAS2R3	0.3825	0.00335878	0.0574052
7	142753451	JHU_7.142461302	A	0.01684	ENSG00000127362	TAS2R3	0.3825	0.00335878	0.0574052
12	10183466	JHU_12.10336065	C	0.1382	ENSG00000212127	TAS2R14	0.561333	0.00336565	0.057441
12	10183467	rs6488267	C	0.1382	ENSG00000212127	TAS2R14	0.561333	0.00336565	0.057441
12	10579486	JHU_12.10732085	C	0.3848	ENSG00000121377	TAS2R7	0.0106185	0.00336768	0.057441
12	5451415	JHU_12.5560581	A	0.03059	ENSG00000111319	SCNN1A	0.205908	0.00338383	0.0576777
7	141838168	rs11765575	G	0.2726	ENSG00000127364	TAS2R4	-0.533304	0.00339835	0.0578861
12	10239017	rs2900385	G	0.3211	ENSG00000256436	TAS2R31	0.204616	0.00340218	0.0579124
12	11448588	rs7131819	A	0.1126	ENSG00000256436	TAS2R31	-0.302968	0.00341896	0.058159
16	22710298	JHU_16.22721619	A	0.01263	ENSG00000168447	SCNN1B	0.0814652	0.00343046	0.0583155
7	144042843	JHU_7.143739936	A	0.2579	ENSG00000185899	TAS2R60	0.107074	0.00344094	0.0584545
12	10908096	rs1015442	G	0.2158	ENSG00000226761	TAS2R46	-0.143992	0.0034442	0.0584706
12	11790399	rs61500308	A	0.05474	ENSG00000226761	TAS2R46	-0.260674	0.00347909	0.0589925
1	1705103	1:1636542-T-C	A	0.01053	ENSG00000162572	SCNN1D	0.253839	0.0034796	0.0589925
7	141927349	rs1285933	G	0.3758	ENSG00000257138	TAS2R38	0.0104045	0.00348877	0.0591085
12	10306970	rs3809214	A	0.4232	ENSG00000212127	TAS2R14	-0.392521	0.00352745	0.0597239
12	10340129	rs10772261	G	0.4747	ENSG00000212126	TAS2R50	0.112932	0.00354355	0.0599563
7	141778508	exm663179	G	0.2074	ENSG00000127362	TAS2R3	-0.123407	0.00355606	0.0601278
12	11976651	JHU_12.12129585	C	0.04989	ENSG00000212126	TAS2R50	0.24812	0.003562	0.060188
12	10997667	12:11150266-AC	C	0.02316	ENSG00000212126	TAS2R50	0.352999	0.00357075	0.0602857
7	141833134	rs12703410	A	0.2768	ENSG00000127366	TAS2R5	-0.0753364	0.00357472	0.0602857
12	10598249	rs4763206	A	0.4011	ENSG00000121377	TAS2R7	0.0110081	0.00357492	0.0602857
1	2256471	JHU_1.2187910	A	0.01204	ENSG00000162572	SCNN1D	0.24022	0.00358438	0.0603822
12	10252967	JHU_12.10405566	G	0.2933	ENSG00000255837	TAS2R20	-0.358615	0.00358541	0.0603822
12	11065586	JHU_12.11218185	A	0.09554	ENSG00000121318	TAS2R10	-0.0782402	0.00361428	0.0608281
12	11363647	rs76454703	A	0.1135	ENSG00000255374	TAS2R43	-0.302331	0.0036197	0.0608787
12	11716078	JHU_12.11869012	A	0.2131	ENSG00000212124	TAS2R19	0.245041	0.00362778	0.0609636
12	11132980	JHU_12.11285579	C	0.01053	ENSG00000212128	TAS2R13	-0.760716	0.00362956	0.0609636
12	10913940	rs10845242	A	0.2832	ENSG00000212126	TAS2R50	-0.120656	0.00363271	0.0609761
12	10340129	rs10772261	G	0.4747	ENSG00000255837	TAS2R20	0.330004	0.00364216	0.0610943
12	11037727	JHU_12.11190326	G	0.0981	ENSG00000121381	TAS2R9	-0.023993	0.00364797	0.0611511
12	12098642	rs73053329	C	0.03579	ENSG00000256188	TAS2R30	-1.00136	0.00365761	0.0612501
12	10228329	rs4764332	A	0.2884	ENSG00000212127	TAS2R14	0.431444	0.0036587	0.0612501
12	11073527	JHU_12.11226126	G	0.3945	ENSG00000212127	TAS2R14	-0.429037	0.00366533	0.0613204
12	11070824	JHU_12.11223423	A	0.02079	ENSG00000255837	TAS2R20	-1.18443	0.00369734	0.0618151
12	10466775	rs10772285	C	0.2749	ENSG00000212127	TAS2R14	-0.452515	0.00370608	0.0619204
16	22672271	JHU_16.22683592	A	0.1819	ENSG00000168447	SCNN1B	0.0232993	0.00371684	0.0620592
12	11971059	rs56036231	A	0.1411	ENSG00000255374	TAS2R43	-0.284726	0.00373933	0.0623936
12	11553917	JHU_12.11706851	A	0.4337	ENSG00000256436	TAS2R31	0.188753	0.0037678	0.0628249
12	11065490	JHU_12.11218089	A	0.09725	ENSG00000121381	TAS2R9	-0.0239905	0.00377014	0.0628249
12	10240629	rs4764341	A	0.4768	ENSG00000212128	TAS2R13	-0.151599	0.00380366	0.0633419
12	11548554	rs2416791	G	0.1958	ENSG00000212127	TAS2R14	-0.524229	0.0038084	0.0633791
12	11074002	JHU_12.11226601	A	0.02584	ENSG00000255837	TAS2R20	-1.07711	0.00386526	0.0642831
12	10988808	rs7312202	G	0.1053	ENSG00000121381	TAS2R9	-0.0215309	0.00389778	0.0645273
12	10991202	rs10845271	A	0.1053	ENSG00000121381	TAS2R9	-0.0215309	0.00389778	0.0645273
12	10997121	exm984282	G	0.1053	ENSG00000121381	TAS2R9	-0.0215309	0.00389778	0.0645273
12	10997447	exm984298	A	0.1053	ENSG00000121381	TAS2R9	-0.0215309	0.00389778	0.0645273
12	11003524	rs10772413	A	0.1053	ENSG00000121381	TAS2R9	-0.0215309	0.00389778	0.0645273
12	11008878	JHU_12.11161477	G	0.1053	ENSG00000121381	TAS2R9	-0.0215309	0.00389778	0.0645273
12	11008896	JHU_12.11161495	C	0.1053	ENSG00000121381	TAS2R9	-0.0215309	0.00389778	0.0645273
1	1284016	1:1219396-GT	A	0.05817	ENSG00000169962	TAS1R3	-0.135754	0.0039094	0.0646775
7	143386568	rs6464547	A	0.1063	ENSG00000185899	TAS2R60	-0.149903	0.00392751	0.0649347
12	11619228	rs6488438	A	0.4326	ENSG00000212124	TAS2R19	0.199196	0.00393553	0.0649929
12	11615624	rs7959807	A	0.09158	ENSG00000255374	TAS2R43	-0.340916	0.00393617	0.0649929
7	142752133	JHU_7.142459984	A	0.03684	ENSG00000221937	TAS2R40	0.917497	0.00395261	0.0652219
7	141296607	rs217028	C	0.09619	ENSG00000127366	TAS2R5	-0.113113	0.00396955	0.0654588
12	11715979	rs73288759	G	0.2126	ENSG00000212124	TAS2R19	0.242447	0.00397939	0.0655784
7	141698907	rs10261515	A	0.3189	ENSG00000127362	TAS2R3	-0.101298	0.00400043	0.0658251
7	141807172	JHU_7.141506972	A	0.02842	ENSG00000127364	TAS2R4	-1.429	0.00400212	0.0658251
7	144044487	rs11976180	C	0.375	ENSG00000185899	TAS2R60	0.0986071	0.00400216	0.0658251
12	11870839	rs2239171	C	0.4863	ENSG00000226761	TAS2R46	-0.116083	0.00400778	0.0658676
12	10340129	rs10772261	G	0.4747	ENSG00000256188	TAS2R30	0.394092	0.00400994	0.0658676
12	11075083	JHU_12.11227682	A	0.4172	ENSG00000121381	TAS2R9	-0.0148335	0.00401844	0.0659644
7	143053854	rs1506403	G	0.4242	ENSG00000236398	TAS2R39	0.0646511	0.00402587	0.0660436
12	11715636	rs762717	A	0.1242	ENSG00000212124	TAS2R19	-0.306308	0.00402853	0.0660444
12	10331770	rs2537760	A	0.3853	ENSG00000121314	TAS2R8	-0.0123357	0.00404242	0.0662293
1	1400410	rs1240708	A	0.2905	ENSG00000162572	SCNN1D	0.0579336	0.00405262	0.0663214
12	10776162	JHU_12.10928761	C	0.03368	ENSG00000256436	TAS2R31	-0.511484	0.00405503	0.0663214
12	10801659	exm983868	A	0.03895	ENSG00000255837	TAS2R20	0.836234	0.0040559	0.0663214
12	9863119	rs77802328	A	0.02526	ENSG00000121314	TAS2R8	0.0381065	0.00408843	0.0668102
12	11929764	JHU_12.12082698	C	0.289	ENSG00000212126	TAS2R50	0.117272	0.00409246	0.066833
12	10329712	rs2537763	G	0.4979	ENSG00000121314	TAS2R8	-0.0121455	0.00410802	0.0670438
7	144417029	rs10255070	G	0.1053	ENSG00000185899	TAS2R60	0.154777	0.0041203	0.067201
12	11976651	JHU_12.12129585	C	0.04989	ENSG00000212124	TAS2R19	0.44682	0.00413124	0.067336
12	11973660	rs10845433	G	0.4715	ENSG00000226761	TAS2R46	-0.119909	0.00413768	0.0673977
12	10933784	rs10492102	G	0.2158	ENSG00000255837	TAS2R20	-0.370381	0.00417093	0.0678618
12	11021677	exm984327	A	0.3695	ENSG00000226761	TAS2R46	-0.118999	0.00417153	0.0678618
12	10941104	rs12322464	G	0.08105	ENSG00000121318	TAS2R10	-0.075942	0.00419195	0.0681501
12	11011503	rs7304447	G	0.1044	ENSG00000186136	TAS2R42	-0.0423209	0.0041988	0.0682177
12	10119846	JHU_12.10272445	C	0.08316	ENSG00000212126	TAS2R50	0.204745	0.00420839	0.0683296
1	17906230	JHU_1.18232724	A	0.2937	ENSG00000179002	TAS1R2	0.0385885	0.00422294	0.0685193
12	10770842	rs11053964	A	0.08632	ENSG00000256436	TAS2R31	-0.337719	0.00422548	0.0685193
12	10252967	JHU_12.10405566	G	0.2933	ENSG00000212124	TAS2R19	-0.219802	0.00425458	0.068908
12	11305965	rs7138994	A	0.3281	ENSG00000256436	TAS2R31	0.202713	0.00425489	0.068908
12	11127416	JHU_12.11280015	G	0.03684	ENSG00000212124	TAS2R19	-0.503586	0.00427814	0.0692403
12	11030609	exm984433	G	0.05839	ENSG00000121318	TAS2R10	-0.0938552	0.00428209	0.06926
12	11224996	rs1451768	A	0.2182	ENSG00000256188	TAS2R30	-0.469303	0.00428667	0.0692898
12	10401330	JHU_12.10553929	A	0.02526	ENSG00000212124	TAS2R19	-0.584852	0.00430147	0.0694847
12	11183127	JHU_12.11335729	A	0.01789	ENSG00000255837	TAS2R20	-1.20553	0.00433127	0.0697574
12	11105412	rs2597963	A	0.3684	ENSG00000226761	TAS2R46	-0.118337	0.00433488	0.0697574
12	11126493	rs1031391	C	0.3684	ENSG00000226761	TAS2R46	-0.118337	0.00433488	0.0697574
12	11132688	JHU_12.11285287	C	0.3684	ENSG00000226761	TAS2R46	-0.118337	0.00433488	0.0697574
12	11151385	JHU_12.11303984	A	0.3684	ENSG00000226761	TAS2R46	-0.118337	0.00433488	0.0697574
12	11151404	JHU_12.11304003	A	0.3684	ENSG00000226761	TAS2R46	-0.118337	0.00433488	0.0697574
12	11001152	JHU_12.11153751	A	0.1044	ENSG00000186136	TAS2R42	-0.0421558	0.00434305	0.0698445
12	10250230	rs7972782	A	0.2947	ENSG00000212127	TAS2R14	-0.418857	0.00435065	0.0699223
1	7547837	JHU_1.7607897	C	0.07431	ENSG00000173662	TAS1R1	0.0490007	0.00437428	0.0702575
12	10258536	rs2045881	A	0.4283	ENSG00000255837	TAS2R20	-0.328122	0.0043891	0.0704509
12	11648275	rs2541137	A	0.2989	ENSG00000212127	TAS2R14	0.410303	0.00440093	0.0705736
12	11132700	JHU_12.11285299	G	0.3701	ENSG00000226761	TAS2R46	-0.119075	0.00440232	0.0705736
7	142069586	JHU_7.141769386	A	0.01477	ENSG00000127364	TAS2R4	-1.93833	0.00441031	0.0706092
12	11973660	rs10845433	G	0.4715	ENSG00000255837	TAS2R20	-0.31905	0.00441201	0.0706092
12	11092198	12:11244797-CA	A	0.41	ENSG00000212127	TAS2R14	-0.432553	0.0044129	0.0706092
12	11070859	JHU_12.11223458	G	0.3996	ENSG00000212127	TAS2R14	-0.427052	0.00442099	0.0706939
7	141480250	rs1527645	A	0.08	ENSG00000127362	TAS2R3	0.17502	0.00443488	0.0708713
12	10183245	rs17808107	A	0.03789	ENSG00000255374	TAS2R43	-0.518858	0.00446658	0.0713329
7	144002022	rs73154297	A	0.01263	ENSG00000221855	TAS2R41	-0.223575	0.004475	0.0714223
1	916433	JHU_1.851813	A	0.01474	ENSG00000169962	TAS1R3	0.227714	0.00448427	0.0715252
12	10876916	rs10743932	A	0.2853	ENSG00000186136	TAS2R42	-0.0280986	0.00448853	0.0715481
12	10883384	rs10492098	A	0.2134	ENSG00000226761	TAS2R46	-0.141036	0.00451636	0.0719465
1	5587998	rs78022460	G	0.04536	ENSG00000173662	TAS1R1	0.0611041	0.00452084	0.0719725
12	11086015	JHU_12.11238614	A	0.3941	ENSG00000212127	TAS2R14	-0.426147	0.00452949	0.0720649
7	144405405	rs1208167	A	0.4632	ENSG00000185899	TAS2R60	0.0928358	0.00455701	0.0724572
12	11069755	JHU_12.11222354	C	0.3983	ENSG00000212127	TAS2R14	-0.415894	0.00459764	0.0730575
16	22693198	JHU_16.22704519	A	0.1989	ENSG00000168447	SCNN1B	0.0223569	0.004603	0.0730968
12	11069845	JHU_12.11222444	G	0.404	ENSG00000212127	TAS2R14	-0.418825	0.00465199	0.0737672
12	10665343	JHU_12.10817942	A	0.01158	ENSG00000256436	TAS2R31	-0.871697	0.00465347	0.0737672
12	11069939	JHU_12.11222538	A	0.4042	ENSG00000212127	TAS2R14	-0.418679	0.00466269	0.0737672
12	11071175	JHU_12.11223774	G	0.4042	ENSG00000212127	TAS2R14	-0.418679	0.00466269	0.0737672
12	11071378	JHU_12.11223977	C	0.4042	ENSG00000212127	TAS2R14	-0.418679	0.00466269	0.0737672
12	11078555	JHU_12.11231154	G	0.4042	ENSG00000212127	TAS2R14	-0.418679	0.00466269	0.0737672
12	10186578	JHU_12.10339177	A	0.01368	ENSG00000255374	TAS2R43	-0.830807	0.00470725	0.0744256
7	141852158	kgp1254867	G	0.2526	ENSG00000127364	TAS2R4	-0.527216	0.00472277	0.0746245
12	11663529	rs2856303	T	0.4116	ENSG00000121314	TAS2R8	-0.0117864	0.00474276	0.0748937
12	11027741	rs2010481	G	0.3614	ENSG00000226761	TAS2R46	-0.119695	0.00476265	0.0751608
12	11314658	rs1896540	G	0.2126	ENSG00000255374	TAS2R43	0.22449	0.00478999	0.0755453
12	11065702	JHU_12.11218301	C	0.4032	ENSG00000212127	TAS2R14	-0.417383	0.00480177	0.0756839
12	11075083	JHU_12.11227682	A	0.4172	ENSG00000212128	TAS2R13	-0.17011	0.00481435	0.075835
12	10258536	rs2045881	A	0.4283	ENSG00000212124	TAS2R19	-0.202644	0.00483888	0.076174
12	10119846	JHU_12.10272445	C	0.08316	ENSG00000226761	TAS2R46	0.220414	0.00485039	0.0763078
12	11066546	JHU_12.11219145	A	0.404	ENSG00000212127	TAS2R14	-0.41681	0.00485808	0.0763813
7	141786521	rs11773137	G	0.2998	ENSG00000127362	TAS2R3	-0.10286	0.00487046	0.0765285
12	11083670	JHU_12.11236269	A	0.1854	ENSG00000226761	TAS2R46	-0.168097	0.00487563	0.0765622
12	11038963	JHU_12.11191562	A	0.0981	ENSG00000121381	TAS2R9	-0.0232162	0.00488504	0.0766624
12	10340129	rs10772261	G	0.4747	ENSG00000212128	TAS2R13	0.154555	0.004899	0.0768339
12	10257664	JHU_12.10410263	A	0.4262	ENSG00000256436	TAS2R31	-0.190377	0.00491264	0.0770001
12	11078677	JHU_12.11231276	C	0.3957	ENSG00000212127	TAS2R14	-0.418874	0.00492952	0.0771775
12	11068868	JHU_12.11221467	G	0.4603	ENSG00000256188	TAS2R30	-0.384587	0.00493005	0.0771775
12	11774597	rs3802993	G	0.02947	ENSG00000256436	TAS2R31	-0.531929	0.00500887	0.078363
12	11147805	JHU_12.11300404	C	0.08351	ENSG00000121381	TAS2R9	-0.0240564	0.00504315	0.0788507
7	142090983	JHU_7.141790783	G	0.02614	ENSG00000127362	TAS2R3	-0.291843	0.00505701	0.0790185
12	11663809	rs2541128	G	0.3779	ENSG00000121314	TAS2R8	-0.0118539	0.00506256	0.079045
12	11857802	rs2255953	G	0.4347	ENSG00000255374	TAS2R43	0.190103	0.00506578	0.079045
12	10330036	rs57252078	A	0.1147	ENSG00000186136	TAS2R42	0.038994	0.00506807	0.079045
12	11790399	rs61500308	A	0.05474	ENSG00000212124	TAS2R19	-0.418423	0.0050745	0.0790872
7	141847770	rs2366747	A	0.4671	ENSG00000127364	TAS2R4	0.455625	0.00507702	0.0790872
12	11556019	rs12810992	C	0.1158	ENSG00000256436	TAS2R31	-0.304283	0.0050867	0.0791892
7	143416021	rs68140767	G	0.03692	ENSG00000221855	TAS2R41	-0.128035	0.00510107	0.0793642
12	11067374	JHU_12.11219973	C	0.4019	ENSG00000212127	TAS2R14	-0.412816	0.00510932	0.0794361
12	11078635	JHU_12.11231234	A	0.4036	ENSG00000212127	TAS2R14	-0.414341	0.00511349	0.0794361
12	11066342	JHU_12.11218941	A	0.4036	ENSG00000212127	TAS2R14	-0.414413	0.00511509	0.0794361
12	10331099	rs2537761	A	0.4789	ENSG00000256436	TAS2R31	-0.183442	0.00511848	0.0794399
12	10915699	JHU_12.11068298	A	0.2008	ENSG00000121381	TAS2R9	-0.015931	0.00513215	0.0795976
7	143358314	JHU_7.143055407	A	0.4274	ENSG00000221855	TAS2R41	-0.0498592	0.00513492	0.0795976
12	11081737	JHU_12.11234336	G	0.02968	ENSG00000255837	TAS2R20	-0.883883	0.00514648	0.0797279
7	142948527	rs8176010	A	0.1958	ENSG00000185899	TAS2R60	0.118446	0.00516247	0.0798429
1	6085752	rs3747979	A	0.1053	ENSG00000173662	TAS1R1	0.0428874	0.00516464	0.0798429
12	11202416	rs1304839	G	0.08947	ENSG00000212128	TAS2R13	-0.260362	0.00516481	0.0798429
12	11001152	JHU_12.11153751	A	0.1044	ENSG00000121381	TAS2R9	-0.0209383	0.00516823	0.0798429
12	11067414	JHU_12.11220013	A	0.4053	ENSG00000212127	TAS2R14	-0.412226	0.00516966	0.0798429
12	11070763	JHU_12.11223362	C	0.4032	ENSG00000212127	TAS2R14	-0.41368	0.00519467	0.0801802
12	11027398	JHU_12.11179997	G	0.3608	ENSG00000226761	TAS2R46	-0.118608	0.00519891	0.0801968
12	11065586	JHU_12.11218185	A	0.09554	ENSG00000121381	TAS2R9	-0.0233769	0.00520485	0.0802396
12	11958370	JHU_12.12111304	G	0.04863	ENSG00000255374	TAS2R43	0.437476	0.00521223	0.0803045
12	11038891	JHU_12.11191490	A	0.09554	ENSG00000121381	TAS2R9	-0.0233649	0.00523725	0.0806408
12	10596891	newrs146103805	A	0.02211	ENSG00000186136	TAS2R42	0.0863411	0.00524328	0.0806847
12	11619228	rs6488438	A	0.4326	ENSG00000255374	TAS2R43	0.191173	0.00526224	0.080868
12	10228329	rs4764332	A	0.2884	ENSG00000256188	TAS2R30	0.41293	0.00526331	0.080868
12	10630400	JHU_12.10782999	G	0.1652	ENSG00000212126	TAS2R50	0.143002	0.00526477	0.080868
7	144075228	rs58564374	G	0.3745	ENSG00000185899	TAS2R60	0.0941146	0.00527554	0.0809843
7	143501812	rs1880560	C	0.4253	ENSG00000221855	TAS2R41	-0.0470726	0.00528579	0.0810925
12	11069533	JHU_12.11222132	C	0.4009	ENSG00000212127	TAS2R14	-0.412658	0.00535249	0.0820661
7	143510931	JHU_7.143208024	G	0.03814	ENSG00000221855	TAS2R41	0.127677	0.00536532	0.0821676
7	144005921	rs12703554	G	0.1205	ENSG00000221937	TAS2R40	0.511002	0.0053656	0.0821676
12	11004027	rs11837371	A	0.05497	ENSG00000256436	TAS2R31	0.400486	0.00537182	0.0822131
7	143215038	JHU_7.142912131	A	0.1264	ENSG00000185899	TAS2R60	0.140764	0.00538358	0.0823434
12	11753099	JHU_12.11906033	C	0.3158	ENSG00000256436	TAS2R31	-0.19122	0.00540687	0.0826498
12	6020022	rs146988430	A	0.01895	ENSG00000111319	SCNN1A	0.244858	0.00543577	0.0830414
12	11947425	JHU_12.12100359	T	0.3863	ENSG00000256188	TAS2R30	0.379886	0.0054393	0.0830453
12	11663529	rs2856303	T	0.4116	ENSG00000212127	TAS2R14	-0.373036	0.00544804	0.0831286
12	10674771	JHU_12.10827370	G	0.1384	ENSG00000256436	TAS2R31	-0.265486	0.00546218	0.0832942
12	6027057	rs11063996	G	0.4368	ENSG00000111319	SCNN1A	0.0670285	0.00547323	0.0834124
12	11947425	JHU_12.12100359	T	0.3863	ENSG00000212126	TAS2R50	0.10734	0.00547705	0.0834146
12	10560247	JHU_12.10712846	G	0.08191	ENSG00000186136	TAS2R42	0.0474989	0.00547996	0.0834146
12	11368783	JHU_12.11521717	A	0.01579	ENSG00000255374	TAS2R43	0.763991	0.00549692	0.0836225
12	11073008	JHU_12.11225607	A	0.4022	ENSG00000212127	TAS2R14	-0.411034	0.00550963	0.0837541
12	10263248	exm2264488	C	0.4304	ENSG00000255837	TAS2R20	-0.322208	0.00551218	0.0837541
12	11803317	rs17210769	A	0.02326	ENSG00000256436	TAS2R31	0.57952	0.00552436	0.0838887
12	10619626	rs76975608	A	0.07474	ENSG00000212127	TAS2R14	0.679488	0.00556765	0.0844954
12	11692388	rs55959071	G	0.1821	ENSG00000255374	TAS2R43	0.245126	0.00560036	0.084941
12	11038891	JHU_12.11191490	A	0.09554	ENSG00000186136	TAS2R42	-0.0457386	0.00563672	0.0854413
12	11033518	JHU_12.11186117	G	0.01288	ENSG00000255374	TAS2R43	-0.854434	0.00565501	0.0856673
12	11556019	rs12810992	C	0.1158	ENSG00000255374	TAS2R43	-0.314624	0.00566404	0.0857528
12	11078656	JHU_12.11231255	A	0.4017	ENSG00000212127	TAS2R14	-0.409957	0.00566779	0.0857584
12	12096433	JHU_12.12249367	G	0.2479	ENSG00000186136	TAS2R42	0.0279047	0.00568209	0.0859233
12	11096258	JHU_12.11248857	A	0.07158	ENSG00000212124	TAS2R19	0.387411	0.00569986	0.086115
12	10804383	JHU_12.10956982	A	0.03789	ENSG00000121377	TAS2R7	0.0262686	0.00570156	0.086115
12	10228329	rs4764332	A	0.2884	ENSG00000255837	TAS2R20	0.33902	0.00570662	0.0861401
12	6318189	rs2286715	A	0.01368	ENSG00000111319	SCNN1A	0.286273	0.00572471	0.0863617
7	141660785	rs3800989	G	0.4779	ENSG00000127366	TAS2R5	-0.061686	0.00573213	0.0864221
12	11878827	JHU_12.12031761	G	0.2526	ENSG00000255374	TAS2R43	0.21197	0.00576153	0.0867901
12	10742488	rs797178	G	0.1516	ENSG00000226761	TAS2R46	0.161384	0.00576339	0.0867901
12	11084557	JHU_12.11237156	A	0.4017	ENSG00000212127	TAS2R14	-0.408991	0.00577073	0.0868489
16	23837731	JHU_16.23849052	A	0.0339	ENSG00000168447	SCNN1B	0.0471832	0.00580955	0.0873814
12	11076467	JHU_12.11229066	G	0.09574	ENSG00000226761	TAS2R46	-0.213245	0.00581822	0.0874597
7	144050703	exm666909	A	0.01263	ENSG00000221937	TAS2R40	1.46325	0.00585213	0.0878941
12	11691419	rs205542	A	0.1053	ENSG00000212124	TAS2R19	0.304344	0.00585406	0.0878941
12	11447618	rs1921320	A	0.32	ENSG00000255374	TAS2R43	0.199354	0.00586905	0.0880295
12	10250230	rs7972782	A	0.2947	ENSG00000212128	TAS2R13	-0.161725	0.00587324	0.0880295
12	6031810	12:6140976-G-C	C	0.02316	ENSG00000111319	SCNN1A	0.211001	0.0058735	0.0880295
12	10239017	rs2900385	G	0.3211	ENSG00000256188	TAS2R30	0.39289	0.00588589	0.0881587
1	18490687	rs10907314	A	0.2267	ENSG00000179002	TAS1R2	0.0378181	0.00588908	0.0881587
12	11053073	JHU_12.11205672	C	0.05826	ENSG00000256188	TAS2R30	-0.808633	0.00591877	0.0885508
12	11132980	JHU_12.11285579	C	0.01053	ENSG00000212126	TAS2R50	-0.507593	0.00594477	0.0888873
7	143384849	rs11772895	C	0.1589	ENSG00000185899	TAS2R60	0.120447	0.00595163	0.0889374
1	6102821	rs12567407	A	0.03586	ENSG00000173662	TAS1R1	0.068808	0.00598981	0.0894551
1	1759760	exm4550	A	0.02526	ENSG00000162572	SCNN1D	0.156882	0.00601963	0.0898476
12	10908523	exm984113	G	0.2161	ENSG00000121318	TAS2R10	-0.0483069	0.00604034	0.0900798
12	10847181	exm984058	A	0.2063	ENSG00000186136	TAS2R42	-0.0302649	0.00604325	0.0900798
7	143396085	rs12539323	A	0.09368	ENSG00000221855	TAS2R41	-0.0816731	0.00604586	0.0900798
12	10665058	rs10845198	A	0.2373	ENSG00000256188	TAS2R30	0.438182	0.00608133	0.0905354
12	10742488	rs797178	G	0.1516	ENSG00000255374	TAS2R43	0.265966	0.00608359	0.0905354
7	144050777	exm666916	G	0.4958	ENSG00000185899	TAS2R60	0.0892814	0.00608843	0.0905542
12	10329712	rs2537763	G	0.4979	ENSG00000186136	TAS2R42	-0.0251669	0.00611136	0.0908419
12	11021899	exm984348	G	0.01895	ENSG00000212124	TAS2R19	-0.694315	0.00613673	0.091112
12	11030493	12:11183092-CA	A	0.01895	ENSG00000212124	TAS2R19	-0.694315	0.00613673	0.091112
1	18163887	JHU_1.18490381	A	0.04	ENSG00000179002	TAS1R2	0.0803128	0.00616347	0.0914555
12	11073567	JHU_12.11226166	C	0.07918	ENSG00000226761	TAS2R46	-0.193941	0.00617219	0.0915312
12	11663529	rs2856303	T	0.4116	ENSG00000226761	TAS2R46	-0.113222	0.00620164	0.0919142
12	11086015	JHU_12.11238614	A	0.3941	ENSG00000212126	TAS2R50	-0.11577	0.00621814	0.0921048
12	10997641	exm984309	G	0.2116	ENSG00000186136	TAS2R42	0.0290332	0.00623207	0.0922572
12	10737957	JHU_12.10890556	G	0.1937	ENSG00000255374	TAS2R43	0.244679	0.0062805	0.0928781
12	11305458	rs11054242	G	0.09368	ENSG00000212128	TAS2R13	-0.257012	0.00628134	0.0928781
12	10507067	12:10659666-GA	A	0.07789	ENSG00000121318	TAS2R10	0.0750787	0.00630848	0.0932249
7	142069586	JHU_7.141769386	A	0.01477	ENSG00000127362	TAS2R3	-0.38123	0.00635889	0.093915
12	10834637	rs34059605	A	0.02105	ENSG00000255837	TAS2R20	-1.07534	0.00639934	0.0944574
12	11608784	rs11054375	C	0.09158	ENSG00000255374	TAS2R43	-0.326689	0.00640345	0.094463
12	10674771	JHU_12.10827370	G	0.1384	ENSG00000212126	TAS2R50	-0.150322	0.00642169	0.0946769
16	23578162	rs12927285	A	0.2337	ENSG00000168447	SCNN1B	0.0192464	0.00645386	0.0950959
1	2224423	rs57497799	A	0.1847	ENSG00000169962	TAS1R3	0.0690701	0.0065138	0.0959232
12	11031233	12:11183832-GA	A	0.3711	ENSG00000226761	TAS2R46	-0.125157	0.00652502	0.0960327
12	10709161	rs11053912	A	0.03895	ENSG00000212124	TAS2R19	-0.48275	0.00653533	0.0961285
12	11863111	rs2416944	A	0.1495	ENSG00000256436	TAS2R31	-0.256234	0.00660243	0.0970585
1	973858	exm773	C	0.2083	ENSG00000162572	SCNN1D	0.0604314	0.00660622	0.0970585
12	10338946	JHU_12.10491545	A	0.01579	ENSG00000255374	TAS2R43	-0.751515	0.00662681	0.0972829
12	11929764	JHU_12.12082698	C	0.289	ENSG00000255837	TAS2R20	0.325161	0.00662917	0.0972829
7	141716635	JHU_7.141416435	A	0.01684	ENSG00000127366	TAS2R5	-0.24509	0.00665029	0.0975363
12	11663809	rs2541128	G	0.3779	ENSG00000212127	TAS2R14	-0.369037	0.00666482	0.0976928
12	10168254	rs35335503	C	0.1168	ENSG00000256436	TAS2R31	0.287776	0.00668775	0.0979723
12	10842768	JHU_12.10995367	A	0.01691	ENSG00000256436	TAS2R31	-0.695825	0.00670679	0.0981943
12	11068953	JHU_12.11221552	A	0.01702	ENSG00000212124	TAS2R19	-0.756845	0.00673716	0.0985297
12	11244970	rs7294477	A	0.1442	ENSG00000212126	TAS2R50	-0.146806	0.00673808	0.0985297
7	144007450	rs2057852	A	0.08	ENSG00000221855	TAS2R41	-0.0884304	0.00674136	0.0985297
12	10231358	JHU_12.10383957	A	0.02632	ENSG00000212124	TAS2R19	0.59028	0.00675647	0.0986773
12	10331099	rs2537761	A	0.4789	ENSG00000121377	TAS2R7	-0.0100126	0.00675979	0.0986773
7	143519991	rs74726243	A	0.01371	ENSG00000221855	TAS2R41	-0.200613	0.00676408	0.0986773
12	10063055	exm983254	G	0.01895	ENSG00000121381	TAS2R9	0.0456434	0.00676705	0.0986773
12	11018011	JHU_12.11170610	C	0.07945	ENSG00000121381	TAS2R9	-0.0243641	0.00678766	0.098921
12	10806432	rs1548803	A	0.2284	ENSG00000186136	TAS2R42	-0.0287827	0.00679764	0.0990094
12	11503687	rs1212288	A	0.1368	ENSG00000256436	TAS2R31	0.254261	0.00680445	0.0990517
1	6219310	exm8997	C	0.05696	ENSG00000173662	TAS1R1	0.0545018	0.00681285	0.099117
12	11244970	rs7294477	A	0.1442	ENSG00000256436	TAS2R31	-0.253997	0.00682	0.099164
12	10160849	exm983394	C	0.1968	ENSG00000121381	TAS2R9	-0.0158185	0.00683528	0.0993292
12	10814448	rs10772363	G	0.24	ENSG00000186136	TAS2R42	-0.0280324	0.00684445	0.0994055
7	143319835	rs6962852	G	0.4411	ENSG00000236398	TAS2R39	0.0597598	0.00685713	0.0995325
12	10250028	rs765790	C	0.3495	ENSG00000121377	TAS2R7	0.0105718	0.0069404	0.100683
12	11674695	exm2267415	A	0.2137	ENSG00000212124	TAS2R19	-0.231046	0.00696712	0.101013
12	10209044	JHU_12.10361643	A	0.01493	ENSG00000121377	TAS2R7	0.0386369	0.0069717	0.101022
12	11091595	12:11244194-TC	G	0.077	ENSG00000186136	TAS2R42	-0.0486167	0.0069996	0.101368
12	10913940	rs10845242	A	0.2832	ENSG00000186136	TAS2R42	-0.0267845	0.00700785	0.101386
12	11074002	JHU_12.11226601	A	0.02584	ENSG00000256188	TAS2R30	-1.21377	0.00700885	0.101386
12	11556019	rs12810992	C	0.1158	ENSG00000212128	TAS2R13	-0.239672	0.00702882	0.101617
12	11146566	JHU_12.11299165	C	0.02211	ENSG00000255374	TAS2R43	-0.630582	0.00703546	0.101632
7	142943509	rs8176036	C	0.1695	ENSG00000185899	TAS2R60	0.118907	0.00703807	0.101632
12	11091778	JHU_12.11244377	C	0.3993	ENSG00000212127	TAS2R14	-0.399574	0.00704189	0.101632
12	10329712	rs2537763	G	0.4979	ENSG00000256436	TAS2R31	-0.179124	0.00704864	0.101671
7	141838168	rs11765575	G	0.2726	ENSG00000127366	TAS2R5	-0.0695642	0.00706902	0.101907
7	142344446	JHU_7.142044277	A	0.09368	ENSG00000127364	TAS2R4	0.791219	0.00709184	0.102178
12	10250230	rs7972782	A	0.2947	ENSG00000226761	TAS2R46	-0.121917	0.00710197	0.102239
12	10257664	JHU_12.10410263	A	0.4262	ENSG00000255374	TAS2R43	-0.190817	0.00710411	0.102239
1	19299611	JHU_1.19626105	A	0.1937	ENSG00000179002	TAS1R2	0.0416357	0.00711197	0.102294
1	1705866	JHU_1.1637305	A	0.08849	ENSG00000162572	SCNN1D	0.0896905	0.00711821	0.102325
12	11070976	JHU_12.11223575	A	0.4005	ENSG00000212126	TAS2R50	-0.116506	0.00712899	0.102422
12	11092054	12:11244653-AC	C	0.02026	ENSG00000212124	TAS2R19	-0.667104	0.00713537	0.102456
7	144095898	exm667031	A	0.24	ENSG00000236398	TAS2R39	0.0661609	0.00714483	0.102533
12	10222703	rs7248	A	0.2811	ENSG00000212124	TAS2R19	-0.214375	0.00715144	0.10257
12	11275547	rs10845314	A	0.3979	ENSG00000256436	TAS2R31	0.177953	0.00719928	0.103198
7	143468242	rs12536735	A	0.04737	ENSG00000185899	TAS2R60	-0.195072	0.00721351	0.103343
12	10160849	rs11053646	C	0.1973	ENSG00000121381	TAS2R9	-0.0156998	0.00725779	0.103919
12	10301553	rs2537781	C	0.448	ENSG00000212127	TAS2R14	-0.364697	0.00726815	0.104008
12	11955122	JHU_12.12108056	G	0.01474	ENSG00000255837	TAS2R20	1.2384	0.00730262	0.104424
12	11065530	JHU_12.11218129	A	0.09595	ENSG00000121381	TAS2R9	-0.0224662	0.00730887	0.104424
12	10154991	rs4495966	G	0.1716	ENSG00000255837	TAS2R20	-0.408463	0.00730957	0.104424
12	10709161	rs11053912	A	0.03895	ENSG00000255837	TAS2R20	-0.762576	0.00731792	0.104485
12	10250028	rs765790	C	0.3495	ENSG00000121318	TAS2R10	0.0418563	0.00734361	0.104792
7	142762615	JHU_7.142470464	A	0.03368	ENSG00000127364	TAS2R4	1.23423	0.00734869	0.104806
1	973858	exm773	C	0.2083	ENSG00000169962	TAS1R3	0.0649996	0.00736535	0.104984
12	11789601	JHU_12.11942535	A	0.1276	ENSG00000256436	TAS2R31	0.267196	0.00741029	0.105565
1	19080862	JHU_1.19407356	A	0.03903	ENSG00000179002	TAS1R2	0.0839688	0.00741871	0.105626
12	11055096	JHU_12.11207695	A	0.3502	ENSG00000226761	TAS2R46	-0.114164	0.00743113	0.105743
12	6025036	JHU_12.6134202	G	0.4295	ENSG00000111319	SCNN1A	0.064771	0.00745785	0.106064
7	141480250	rs1527645	A	0.08	ENSG00000127364	TAS2R4	0.802487	0.00746868	0.106158
12	11698605	JHU_12.11851539	G	0.2084	ENSG00000255374	TAS2R43	0.225893	0.00748264	0.106268
7	144046665	JHU_7.143743758	T	0.01053	ENSG00000236398	TAS2R39	0.25269	0.0074848	0.106268
12	10329712	rs2537763	G	0.4979	ENSG00000121377	TAS2R7	-0.0100237	0.00751138	0.106528
12	10908096	rs1015442	G	0.2158	ENSG00000121318	TAS2R10	-0.0469139	0.00751506	0.106528
12	10970280	JHU_12.11122879	G	0.2452	ENSG00000255837	TAS2R20	-0.333571	0.00751568	0.106528
1	6241007	rs114948575	G	0.05684	ENSG00000173662	TAS1R1	0.052971	0.00752362	0.106562
12	11033928	JHU_12.11186527	C	0.3505	ENSG00000226761	TAS2R46	-0.113975	0.00753076	0.106562
12	11035541	rs7297949	G	0.3505	ENSG00000226761	TAS2R46	-0.113975	0.00753076	0.106562
12	10331099	rs2537761	A	0.4789	ENSG00000212124	TAS2R19	-0.184978	0.00753805	0.106606
12	10231358	JHU_12.10383957	A	0.02632	ENSG00000212127	TAS2R14	1.12938	0.00754673	0.106669
7	141369358	JHU_7.141069158	G	0.03895	ENSG00000127366	TAS2R5	-0.162415	0.00758812	0.107194
12	9979684	rs7313235	A	0.3211	ENSG00000121377	TAS2R7	-0.0102896	0.00759854	0.107282
12	11553917	JHU_12.11706851	A	0.4337	ENSG00000255837	TAS2R20	0.294206	0.00763435	0.107675
7	143379132	rs4726614	G	0.3943	ENSG00000221855	TAS2R41	-0.0455217	0.00763489	0.107675
12	10696204	exm2271685	A	0.3565	ENSG00000212124	TAS2R19	-0.190453	0.00764437	0.107749
12	10356376	rs6488284	A	0.4262	ENSG00000256188	TAS2R30	0.380609	0.00765802	0.107881
12	10939009	exm984212	T	0.02	ENSG00000256436	TAS2R31	0.626307	0.00770543	0.108489
7	142733410	rs111903072	A	0.07579	ENSG00000221937	TAS2R40	-0.573927	0.00771405	0.10855
12	10915699	JHU_12.11068298	A	0.2008	ENSG00000121318	TAS2R10	-0.0487692	0.00772171	0.108597
12	11051043	JHU_12.11203642	G	0.3495	ENSG00000226761	TAS2R46	-0.113383	0.00778693	0.109453
12	11007792	JHU_12.11160391	C	0.2215	ENSG00000255837	TAS2R20	-0.342703	0.00779941	0.109568
12	6430919	rs58347998	A	0.1663	ENSG00000111319	SCNN1A	0.0827834	0.0078199	0.109795
7	143377480	JHU_7.143074573	G	0.09091	ENSG00000185899	TAS2R60	-0.148898	0.00783868	0.109998
7	144051005	exm666927	A	0.4863	ENSG00000185899	TAS2R60	0.0867503	0.00784724	0.110057
12	10630400	JHU_12.10782999	G	0.1652	ENSG00000121318	TAS2R10	0.0530998	0.00785385	0.110075
12	10968817	JHU_12.11121416	A	0.2431	ENSG00000255837	TAS2R20	-0.330024	0.00785719	0.110075
7	142943509	rs8176036	C	0.1695	ENSG00000221855	TAS2R41	0.0616437	0.00787658	0.110231
12	11073527	JHU_12.11226126	G	0.3945	ENSG00000212126	TAS2R50	-0.110642	0.00787708	0.110231
7	141936763	rs1285950	C	0.4947	ENSG00000127366	TAS2R5	-0.0625963	0.00788986	0.110349
12	11619228	rs6488438	A	0.4326	ENSG00000255837	TAS2R20	0.294112	0.00790231	0.110462
7	141698788	7:141398588-A-T	A	0.1547	ENSG00000127362	TAS2R3	-0.123233	0.00791494	0.110578
1	1535083	JHU_1.1470463	A	0.05506	ENSG00000169962	TAS1R3	-0.242628	0.0079213	0.110606
12	11670512	rs7957020	G	0.04947	ENSG00000212128	TAS2R13	-0.331986	0.00793646	0.110756
1	18480439	rs11261021	G	0.3118	ENSG00000179002	TAS1R2	0.0341481	0.00796031	0.111028
12	11397632	JHU_12.11550566	A	0.02532	ENSG00000256436	TAS2R31	0.557717	0.00798005	0.111242
12	10997667	12:11150266-AC	C	0.02316	ENSG00000212127	TAS2R14	1.14134	0.00798905	0.111306
12	10806059	exm983917	A	0.3658	ENSG00000212127	TAS2R14	0.366403	0.00802036	0.111681
12	10184777	JHU_12.10337376	C	0.03814	ENSG00000255374	TAS2R43	-0.482073	0.0080291	0.111741
7	141989936	7:141689736-A-T	T	0.03368	ENSG00000127364	TAS2R4	1.21231	0.00806938	0.112203
12	11177034	rs1551191	A	0.24	ENSG00000255837	TAS2R20	-0.321404	0.00807114	0.112203
12	10329712	rs2537763	G	0.4979	ENSG00000255374	TAS2R43	-0.184356	0.00808163	0.112287
12	12046281	JHU_12.12199215	G	0.0211	ENSG00000255374	TAS2R43	0.634135	0.00808868	0.112324
12	11092198	12:11244797-CA	A	0.41	ENSG00000212128	TAS2R13	-0.160835	0.0080997	0.112415
12	11210312	JHU_12.11363219	G	0.01053	ENSG00000256436	TAS2R31	-0.855627	0.00812458	0.112699
7	143519636	rs2949769	G	0.4295	ENSG00000221855	TAS2R41	0.0453393	0.00813948	0.112843
1	18448521	rs11261012	A	0.1958	ENSG00000179002	TAS1R2	0.039327	0.00815858	0.113026
7	143395176	exm666348	A	0.01263	ENSG00000185899	TAS2R60	0.390636	0.00816412	0.113026
1	6121820	1:6181880-G-A	A	0.03326	ENSG00000173662	TAS1R1	0.0688877	0.00816604	0.113026
1	829827	JHU_1.765207	G	0.03165	ENSG00000162572	SCNN1D	0.136125	0.00817388	0.113073
12	11350271	rs2059764	G	0.1617	ENSG00000255374	TAS2R43	-0.251477	0.0081929	0.113274
12	11076333	JHU_12.11228932	G	0.03563	ENSG00000255837	TAS2R20	-0.824953	0.00820013	0.113312
12	10847572	rs12310531	G	0.05579	ENSG00000256436	TAS2R31	-0.35203	0.00821019	0.11337
12	11863111	rs2416944	A	0.1495	ENSG00000255374	TAS2R43	-0.261091	0.00821325	0.11337
12	11958370	JHU_12.12111304	G	0.04863	ENSG00000256436	TAS2R31	0.395446	0.00822934	0.11353
1	840045	JHU_1.775425	G	0.01368	ENSG00000169962	TAS1R3	0.219468	0.00826034	0.113896
7	141488902	JHU_7.141188702	G	0.02947	ENSG00000127362	TAS2R3	-0.255145	0.0082731	0.114009
12	10880112	JHU_12.11032711	G	0.2351	ENSG00000226761	TAS2R46	-0.127977	0.00828923	0.11417
12	10806059	rs2537817	A	0.366	ENSG00000212127	TAS2R14	0.364627	0.00833312	0.114712
7	141931750	exm663383	A	0.02737	ENSG00000127362	TAS2R3	-0.272857	0.00837431	0.11519
12	11553917	JHU_12.11706851	A	0.4337	ENSG00000212124	TAS2R19	0.181549	0.00837699	0.11519
12	10213916	rs73058083	A	0.01158	ENSG00000121318	TAS2R10	0.18097	0.00839171	0.11533
12	10263248	exm2264488	C	0.4304	ENSG00000255374	TAS2R43	-0.189449	0.00840274	0.115402
12	11068997	JHU_12.11221596	C	0.02935	ENSG00000256188	TAS2R30	-1.1065	0.00840604	0.115402
12	11091595	12:11244194-TC	G	0.077	ENSG00000121381	TAS2R9	-0.0240598	0.00842507	0.115555
12	10665645	rs7968536	A	0.4916	ENSG00000256436	TAS2R31	-0.177973	0.0084263	0.115555
7	142754720	JHU_7.142462571	A	0.3737	ENSG00000127362	TAS2R3	-0.0876936	0.00843264	0.115579
12	11039611	JHU_12.11192210	G	0.04105	ENSG00000212126	TAS2R50	-0.262707	0.00844394	0.115671
7	141461958	JHU_7.141161758	A	0.09789	ENSG00000127364	TAS2R4	-0.750211	0.00845538	0.115766
12	10970260	JHU_12.11122859	C	0.2458	ENSG00000255837	TAS2R20	-0.325997	0.00846091	0.115779
12	11350271	rs2059764	G	0.1617	ENSG00000256436	TAS2R31	-0.239104	0.00849428	0.116173
12	10222703	rs7248	A	0.2811	ENSG00000186136	TAS2R42	-0.0274323	0.00849996	0.116188
12	11350271	rs2059764	G	0.1617	ENSG00000255837	TAS2R20	-0.404313	0.00851209	0.116264
12	10665343	JHU_12.10817942	A	0.01158	ENSG00000212126	TAS2R50	-0.46796	0.00851472	0.116264
12	10425568	JHU_12.10578167	G	0.1324	ENSG00000212126	TAS2R50	0.139046	0.00855517	0.116753
12	11067414	JHU_12.11220013	A	0.4053	ENSG00000212128	TAS2R13	-0.154906	0.00857469	0.116957
12	10258536	rs2045881	A	0.4283	ENSG00000256436	TAS2R31	-0.179102	0.00857988	0.116964
7	143851818	JHU_7.143548911	G	0.05485	ENSG00000221855	TAS2R41	0.103179	0.00861907	0.117433
7	144449686	rs17173040	A	0.1242	ENSG00000221855	TAS2R41	0.0686105	0.00862352	0.117433
12	12076524	JHU_12.12229458	A	0.03053	ENSG00000255374	TAS2R43	0.526687	0.0086317	0.117481
1	5643583	JHU_1.5703643	A	0.02	ENSG00000173662	TAS1R1	0.0845275	0.00863936	0.117522
12	10113793	rs7971593	A	0.2105	ENSG00000212126	TAS2R50	-0.125585	0.00867209	0.11774
12	11191389	rs7132674	G	0.2116	ENSG00000256188	TAS2R30	-0.426611	0.0086736	0.11774
12	11194290	JHU_12.11347202	G	0.2116	ENSG00000256188	TAS2R30	-0.426611	0.0086736	0.11774
12	11039741	JHU_12.11192340	C	0.08316	ENSG00000121381	TAS2R9	-0.0231844	0.0086786	0.11774
12	11071529	JHU_12.11224128	G	0.08316	ENSG00000121381	TAS2R9	-0.0231844	0.0086786	0.11774
1	1354058	1:1289438-CT	A	0.02431	ENSG00000169962	TAS1R3	-0.165905	0.00870659	0.118056
12	10876916	rs10743932	A	0.2853	ENSG00000226761	TAS2R46	-0.118626	0.00871506	0.118108
16	23796233	rs13338893	G	0.09684	ENSG00000168447	SCNN1B	0.0274922	0.00872779	0.118217
12	10144531	JHU_12.10297130	A	0.09388	ENSG00000255837	TAS2R20	0.479501	0.0087328	0.118222
16	23428676	rs11861636	G	0.4979	ENSG00000168447	SCNN1B	0.0156271	0.0087758	0.118741
12	10742488	rs797178	G	0.1516	ENSG00000212124	TAS2R19	0.25631	0.0087972	0.118966
12	10742086	rs797176	A	0.2705	ENSG00000212124	TAS2R19	-0.198969	0.00889687	0.12025
12	11668399	JHU_12.11821333	A	0.307	ENSG00000255837	TAS2R20	0.31664	0.0089036	0.120277
12	10239017	rs2900385	G	0.3211	ENSG00000212127	TAS2R14	0.374582	0.00891479	0.120364
12	10329712	rs2537763	G	0.4979	ENSG00000212124	TAS2R19	-0.183488	0.00897292	0.121084
12	10030667	JHU_12.10183266	A	0.04105	ENSG00000212126	TAS2R50	0.239783	0.00899742	0.12135
7	143388338	exm666239	A	0.03684	ENSG00000185899	TAS2R60	0.223458	0.0090425	0.121893
12	11125462	JHU_12.11278061	C	0.08051	ENSG00000121381	TAS2R9	-0.023465	0.00908231	0.122365
12	10215666	12:10368265-A-T	T	0.1681	ENSG00000121318	TAS2R10	0.0505187	0.00915242	0.123244
12	10713964	JHU_12.10866563	G	0.02211	ENSG00000256436	TAS2R31	0.582336	0.00921642	0.12404
16	23493508	16:23504829-GA	A	0.01684	ENSG00000168447	SCNN1B	0.0620336	0.00923764	0.124259
12	11067355	JHU_12.11219954	G	0.3564	ENSG00000226761	TAS2R46	-0.111118	0.00929289	0.124936
7	142801051	7:142498735-AC	C	0.01789	ENSG00000185899	TAS2R60	0.325597	0.00929865	0.124947
1	18235096	rs12041734	G	0.1021	ENSG00000179002	TAS1R2	0.0526319	0.00931812	0.125086
12	10330036	rs57252078	A	0.1147	ENSG00000256188	TAS2R30	0.534938	0.00931887	0.125086
7	141905284	rs4726479	G	0.1979	ENSG00000127362	TAS2R3	-0.107416	0.00935579	0.125515
12	10258536	rs2045881	A	0.4283	ENSG00000255374	TAS2R43	-0.185393	0.00936161	0.125527
12	10263248	exm2264488	C	0.4304	ENSG00000212124	TAS2R19	-0.188421	0.00937169	0.125596
12	6453657	exm977528	A	0.2104	ENSG00000111319	SCNN1A	0.0745896	0.00943542	0.126383
12	10997434	exm984296	A	0.1168	ENSG00000121314	TAS2R8	-0.0168871	0.00944119	0.126393
1	18407087	rs12059345	G	0.06	ENSG00000179002	TAS1R2	0.0647989	0.00944643	0.126396
12	10691473	rs7963875	G	0.2046	ENSG00000121314	TAS2R8	0.0131508	0.00953593	0.127527
12	11231005	rs74060718	G	0.04105	ENSG00000212126	TAS2R50	0.251602	0.00954711	0.127592
12	11570238	rs11829615	A	0.1316	ENSG00000255837	TAS2R20	0.416493	0.00955091	0.127592
12	10384670	rs11053781	A	0.2211	ENSG00000186136	TAS2R42	-0.0284622	0.00955684	0.127602
12	11186414	exm984807	A	0.212	ENSG00000256188	TAS2R30	-0.421467	0.00956175	0.127602
12	11186351	exm984803	G	0.2126	ENSG00000256188	TAS2R30	-0.420667	0.00958414	0.127834
12	11305458	rs11054242	G	0.09368	ENSG00000212126	TAS2R50	-0.171862	0.00959335	0.127889
12	10250230	rs7972782	A	0.2947	ENSG00000256436	TAS2R31	-0.185824	0.00962061	0.128185
1	5594375	JHU_1.5654435	A	0.03481	ENSG00000173662	TAS1R1	0.0675839	0.00964253	0.128405
12	10252967	JHU_12.10405566	G	0.2933	ENSG00000256436	TAS2R31	-0.188596	0.00964725	0.128405
12	11659396	rs916041	G	0.1063	ENSG00000255837	TAS2R20	-0.492289	0.00966079	0.128518
12	11790154	JHU_12.11943088	A	0.08211	ENSG00000255837	TAS2R20	0.514917	0.00972555	0.129312
12	10215666	12:10368265-A-T	T	0.1681	ENSG00000186136	TAS2R42	0.0307714	0.0097448	0.129466
12	10257664	JHU_12.10410263	A	0.4262	ENSG00000212127	TAS2R14	-0.358557	0.00974736	0.129466
12	10239017	rs2900385	G	0.3211	ENSG00000121318	TAS2R10	0.0406313	0.00977229	0.129721
7	141936763	rs1285950	C	0.4947	ENSG00000127364	TAS2R4	-0.429531	0.00977681	0.129721
12	10912091	rs72656639	C	0.02	ENSG00000212128	TAS2R13	-0.493471	0.00979683	0.129918
1	18782689	rs4920537	A	0.02737	ENSG00000179002	TAS1R2	0.0947907	0.00980438	0.12995
12	11803317	rs17210769	A	0.02326	ENSG00000212124	TAS2R19	0.569899	0.0098105	0.129963
16	22681498	JHU_16.22692819	G	0.07806	ENSG00000168447	SCNN1B	0.0303138	0.00982893	0.13014
12	11071286	JHU_12.11223885	G	0.3978	ENSG00000212127	TAS2R14	-0.380636	0.00983562	0.13016
12	11714650	JHU_12.11867584	G	0.1232	ENSG00000255374	TAS2R43	-0.271465	0.00984716	0.130245
12	10884829	JHU_12.11037428	C	0.2358	ENSG00000226761	TAS2R46	-0.124736	0.00988739	0.130687
12	11892251	rs2710278	G	0.08439	ENSG00000256436	TAS2R31	-0.304316	0.00989089	0.130687
12	11174714	JHU_12.11327313	G	0.2411	ENSG00000255837	TAS2R20	-0.311358	0.00993075	0.131126
12	11790399	rs61500308	A	0.05474	ENSG00000255837	TAS2R20	-0.61695	0.00993453	0.131126
7	143053854	rs1506403	G	0.4242	ENSG00000221937	TAS2R40	0.326918	0.00997222	0.131535
12	11085533	JHU_12.11238132	G	0.01201	ENSG00000212124	TAS2R19	-0.837187	0.0099759	0.131535
12	11078799	JHU_12.11231398	A	0.4663	ENSG00000121381	TAS2R9	-0.0116142	0.00998182	0.131545
12	11857802	rs2255953	G	0.4347	ENSG00000256436	TAS2R31	0.166996	0.00999628	0.131667
1	1737702	JHU_1.1669141	C	0.2251	ENSG00000169962	TAS1R3	0.0564	0.0100046	0.131709
12	11132980	JHU_12.11285579	C	0.01053	ENSG00000212124	TAS2R19	-0.869922	0.0100199	0.131784
12	11725530	rs2900208	A	0.1463	ENSG00000121377	TAS2R7	0.0136483	0.0100208	0.131784
12	10742064	rs17809949	G	0.2084	ENSG00000256436	TAS2R31	0.207992	0.010037	0.131909
7	144410460	rs1024481	A	0.4557	ENSG00000185899	TAS2R60	-0.0860907	0.0100407	0.131909
7	141635006	JHU_7.141334806	A	0.04105	ENSG00000127364	TAS2R4	-1.07509	0.0100648	0.132122
12	11514420	JHU_12.11667354	G	0.1213	ENSG00000121377	TAS2R7	0.0141445	0.0100673	0.132122
7	142243273	JHU_7.141943092	A	0.1532	ENSG00000221937	TAS2R40	0.425344	0.0100905	0.132357
12	10239017	rs2900385	G	0.3211	ENSG00000212126	TAS2R50	0.103818	0.0101068	0.132503
12	10882636	Variant43531	A	0.01474	ENSG00000256436	TAS2R31	-0.706258	0.0101122	0.132505
7	141587085	exm2270704	G	0.4757	ENSG00000127366	TAS2R5	-0.0578936	0.0101183	0.132516
12	12140138	rs7139259	A	0.08947	ENSG00000212127	TAS2R14	0.617018	0.010162	0.132966
12	10861812	kgp10851201	G	0.4399	ENSG00000121381	TAS2R9	-0.0113303	0.0101715	0.132966
12	11807908	rs2213176	A	0.05169	ENSG00000256436	TAS2R31	-0.367927	0.0101734	0.132966
12	10133385	rs7298416	A	0.153	ENSG00000212126	TAS2R50	0.128214	0.0101739	0.132966
1	1287798	exm2172	A	0.02505	ENSG00000162572	SCNN1D	-0.154153	0.0101789	0.132966
7	143398227	JHU_7.143095320	A	0.03368	ENSG00000185899	TAS2R60	-0.23592	0.0102242	0.133404
12	9979684	rs7313235	A	0.3211	ENSG00000121314	TAS2R8	-0.0111831	0.0102265	0.133404
12	11073527	JHU_12.11226126	G	0.3945	ENSG00000212128	TAS2R13	-0.151658	0.0102282	0.133404
7	141488902	JHU_7.141188702	G	0.02947	ENSG00000127366	TAS2R5	-0.171455	0.0102368	0.133447
1	6130254	JHU_1.6190314	A	0.01579	ENSG00000173662	TAS1R1	0.098051	0.0103015	0.134221
12	11128367	JHU_12.11280966	G	0.1274	ENSG00000121381	TAS2R9	-0.01744	0.0103411	0.134599
12	11145670	rs7980237	G	0.1274	ENSG00000121381	TAS2R9	-0.01744	0.0103411	0.134599
12	10331099	rs2537761	A	0.4789	ENSG00000255374	TAS2R43	-0.175961	0.0103699	0.134905
1	6958659	rs11120797	G	0.03895	ENSG00000173662	TAS1R1	0.0640008	0.0103907	0.135069
12	10272028	rs2617135	A	0.4432	ENSG00000255374	TAS2R43	0.171968	0.0103932	0.135069
12	11460326	rs11608306	G	0.2189	ENSG00000186136	TAS2R42	0.0276384	0.0104401	0.135551
7	141282950	JHU_7.140982750	A	0.06857	ENSG00000257138	TAS2R38	0.0169736	0.010441	0.135551
12	10156518	JHU_12.10309117	A	0.04947	ENSG00000256436	TAS2R31	0.368987	0.0104514	0.135617
12	10240629	rs4764341	A	0.4768	ENSG00000256188	TAS2R30	-0.334749	0.0104684	0.135755
12	10939009	exm984212	T	0.02	ENSG00000212124	TAS2R19	0.635561	0.0104728	0.135755
12	11171744	JHU_12.11324343	A	0.2257	ENSG00000121314	TAS2R8	-0.0128927	0.0105231	0.136337
7	141905284	rs4726479	G	0.1979	ENSG00000257138	TAS2R38	0.0109341	0.0105539	0.136667
12	6443118	rs3136550	A	0.1835	ENSG00000111319	SCNN1A	0.0778992	0.0105739	0.136793
7	144147542	JHU_7.143844635	A	0.01055	ENSG00000236398	TAS2R39	0.242628	0.0105744	0.136793
12	11305458	rs11054242	G	0.09368	ENSG00000226761	TAS2R46	-0.185482	0.0105973	0.137013
12	10938949	exm984209	A	0.02211	ENSG00000255374	TAS2R43	0.599989	0.0106023	0.137013
12	10113793	rs7971593	A	0.2105	ENSG00000256436	TAS2R31	-0.211832	0.0106301	0.13724
12	11556019	rs12810992	C	0.1158	ENSG00000212124	TAS2R19	-0.293228	0.0106307	0.13724
12	10997667	12:11150266-AC	C	0.02316	ENSG00000255374	TAS2R43	0.561895	0.010644	0.137342
12	5864211	JHU_12.5973377	A	0.05368	ENSG00000111319	SCNN1A	0.133071	0.0106691	0.137595
12	11589106	rs17745415	A	0.05789	ENSG00000121377	TAS2R7	0.0198775	0.0106816	0.137687
12	11074002	JHU_12.11226601	A	0.02584	ENSG00000186136	TAS2R42	-0.0777464	0.010728	0.138214
12	11071492	JHU_12.11224091	A	0.3968	ENSG00000212127	TAS2R14	-0.378919	0.0107366	0.138255
12	11224996	rs1451768	A	0.2182	ENSG00000121381	TAS2R9	-0.0143722	0.0107745	0.138672
7	143064147	rs10239204	C	0.4038	ENSG00000221937	TAS2R40	-0.333073	0.0107969	0.138842
12	11754381	rs2856340	C	0.1316	ENSG00000212124	TAS2R19	0.256737	0.0108127	0.138842
12	11022858	JHU_12.11175457	C	0.1274	ENSG00000121381	TAS2R9	-0.0173398	0.0108129	0.138842
12	10681701	rs10772351	A	0.2287	ENSG00000255837	TAS2R20	-0.330324	0.0108136	0.138842
12	10700087	JHU_12.10852686	A	0.01474	ENSG00000121381	TAS2R9	-0.048396	0.010816	0.138842
12	11252765	JHU_12.11405679	A	0.02105	ENSG00000256436	TAS2R31	0.558658	0.0108216	0.138842
1	1185123	exm1654	A	0.05789	ENSG00000169962	TAS1R3	0.105066	0.010826	0.138842
12	11070824	JHU_12.11223423	A	0.02079	ENSG00000256188	TAS2R30	-1.25571	0.0108369	0.13891
12	10088661	JHU_12.10241260	G	0.01371	ENSG00000121318	TAS2R10	0.162329	0.0108641	0.139189
1	18180997	JHU_1.18507491	A	0.02842	ENSG00000179002	TAS1R2	0.0888171	0.0108921	0.139477
7	141518903	rs10227174	T	0.1526	ENSG00000257138	TAS2R38	-0.0125092	0.0109416	0.14004
12	11068622	rs2708374	A	0.3987	ENSG00000212127	TAS2R14	-0.375596	0.010954	0.140042
12	11084610	JHU_12.11237209	C	0.4011	ENSG00000212128	TAS2R13	-0.151556	0.0109564	0.140042
12	10228329	rs4764332	A	0.2884	ENSG00000255374	TAS2R43	0.193248	0.0109583	0.140042
12	10809516	exm983981	G	0.2579	ENSG00000256188	TAS2R30	-0.378783	0.0109939	0.140426
7	142243443	rs4329193	A	0.154	ENSG00000221937	TAS2R40	0.41808	0.0110231	0.140728
12	11210312	JHU_12.11363219	G	0.01053	ENSG00000255374	TAS2R43	-0.859905	0.0110809	0.141394
1	1703565	1:1635004-TG	A	0.09053	ENSG00000162572	SCNN1D	0.0807456	0.0110914	0.141457
7	141729219	rs4256516	G	0.0654	ENSG00000127362	TAS2R3	-0.1718	0.01116	0.142237
1	1063015	rs7526076	A	0.2189	ENSG00000169962	TAS1R3	0.0604833	0.0111638	0.142237
12	10265806	rs11053720	G	0.02842	ENSG00000255837	TAS2R20	-0.857385	0.0111724	0.142275
12	11773212	JHU_12.11926146	T	0.4526	ENSG00000121314	TAS2R8	0.0107438	0.0111983	0.142534
7	144256554	JHU_7.143953647	A	0.03579	ENSG00000185899	TAS2R60	0.226386	0.0112044	0.14254
7	143215038	JHU_7.142912131	A	0.1264	ENSG00000221855	TAS2R41	0.0674381	0.0112623	0.143138
12	10560932	rs73056302	G	0.05474	ENSG00000212126	TAS2R50	-0.199788	0.0112627	0.143138
7	141660785	rs3800989	G	0.4779	ENSG00000127362	TAS2R3	-0.0819225	0.0112932	0.14339
12	9913676	exm983084	G	0.04526	ENSG00000212128	TAS2R13	0.330649	0.0112939	0.14339
12	11031541	rs10845296	A	0.4495	ENSG00000121314	TAS2R8	-0.0101622	0.0113062	0.143475
12	11305965	rs7138994	A	0.3281	ENSG00000255374	TAS2R43	0.1882	0.0113201	0.143579
12	10456416	JHU_12.10609015	G	0.05053	ENSG00000121318	TAS2R10	-0.0828701	0.0113805	0.144252
[truncated: 1,549 more rows]

## Sheet: Table T1C
Title: Number of eQTL associated with each mRNA after adjusting for multiple testing
Ensemb ID	mRNA	Number of eQTL significantly associted with the mRNA
ENSG00000255374	TAS2R43	357
ENSG00000256436	TAS2R31	337
ENSG00000212124	TAS2R19	299
ENSG00000255837	TAS2R20	286
ENSG00000226761	TAS2R46	201
ENSG00000212126	TAS2R50	186
ENSG00000212127	TAS2R14	181
ENSG00000212128	TAS2R13	166
ENSG00000121381	TAS2R9	147
ENSG00000186136	TAS2R42	142
ENSG00000256188	TAS2R30	131
ENSG00000121318	TAS2R10	106
ENSG00000185899	TAS2R60	93
ENSG00000127364	TAS2R4	89
ENSG00000221855	TAS2R41	89
ENSG00000121314	TAS2R8	85
ENSG00000127366	TAS2R5	79
ENSG00000162572	SCNN1D	76
ENSG00000127362	TAS2R3	71
ENSG00000121377	TAS2R7	68
ENSG00000169962	TAS1R3	63
ENSG00000168447	SCNN1B	61
ENSG00000179002	TAS1R2	50
ENSG00000111319	SCNN1A	46
ENSG00000173662	TAS1R1	46
ENSG00000221937	TAS2R40	34
ENSG00000257138	TAS2R38	32
ENSG00000236398	TAS2R39	26

## Sheet: Table T1D
Title: eQTL reported in GWAS of multiple phenotypes
Chromosome	Position Build 37	Position Build 38	SNPS	mRNA	eQTL Beta	eQTL P	eQTL FDR.P	MAF	Minor Allele	GWAS PUBMED ID	JOURNAL	GWAS Title	GWAS Disease/Trait	GWAS Mapped Gene	OR / Beta	GWAS Context	Alelle Frequency	GWAS P-Value
12	11279092	11126493	rs1031391	TAS2R20	-0.539149	1.00091e-06	4.32629e-05	0.3684	C	23966204	Hum Mol Genet	GWAS of human bitter taste perception identifies new loci and reveals additional complexity of bitter taste genetics.	Bitter taste perception	TAS2R14, PRH1	0.23	intron	NR	2e-19
			rs1031391	TAS2R30	-0.55329	3.39571e-05	0.0010658	0.3684	C	23966204	Hum Mol Genet	GWAS of human bitter taste perception identifies new loci and reveals additional complexity of bitter taste genetics.	Bitter taste perception	TAS2R14, PRH1	0.23	intron	NR
			rs1031391	TAS2R31	-0.830551	5.17684e-44	1.20297e-41	0.3684	C	23966204	Hum Mol Genet	GWAS of human bitter taste perception identifies new loci and reveals additional complexity of bitter taste genetics.	Bitter taste perception	TAS2R14, PRH1	0.23	intron	NR
			rs1031391	TAS2R43	-1.09912	1.86368e-81	1.24224e-78	0.3684	C	23966204	Hum Mol Genet	GWAS of human bitter taste perception identifies new loci and reveals additional complexity of bitter taste genetics.	Bitter taste perception	TAS2R14, PRH1	0.23	intron	NR
			rs1031391	TAS2R19	-0.595395	5.15949e-19	6.28292e-17	0.3684	C	23966204	Hum Mol Genet	GWAS of human bitter taste perception identifies new loci and reveals additional complexity of bitter taste genetics.	Bitter taste perception	TAS2R14, PRH1	0.23	intron	NR
	11174276	11021677	rs10772420	TAS2R30	-0.540003	5.38477e-05	0.00161792		A	30223776	BMC Genomics	Bivariate genome-wide association analysis strengthens the role of bitter receptor clusters on chromosomes 7 and 12 in human bitter taste.	Bitter taste perception (multivariate analysis)	PRH1, TAS2R19, TAS2R14		missense	NR	5e-65
	11174276	11021677	rs10772420	TAS2R19	-0.600122	2.892e-19	3.60844e-17		A					PRH1, TAS2R19, TAS2R14		missense	NR
	11174276	11021677	rs10772420	TAS2R31	-0.836115	1.41658e-44	3.58805e-42		A					PRH1, TAS2R19, TAS2R14		missense	NR
	11174276	11021677	rs10772420	TAS2R43	-1.08997	3.72245e-79	2.1927e-76		A					PRH1, TAS2R19, TAS2R14		missense	NR
	11174276	11021677	rs10772420	TAS2R20	-0.551103	5.85582e-07	2.70661e-05		A					PRH1, TAS2R19, TAS2R14		missense	NR
7	143110762	143413669	rs11771145	TAS2R41	-0.154502	2.57969e-21	3.38555e-19	0.4347	G	29777097	Transl Psychiatry	GWAS on family history of Alzheimer's disease.	Alzheimer's disease or family history of Alzheimer's disease	EPHA1-AS1	1.05485	intron	NR	4e-11
					-0.154502	2.57969e-21	3.38555e-19			24162737	Nat Genet	Meta-analysis of 74,046 individuals identifies 11 new susceptibility loci for Alzheimer's disease.	Alzheimer's disease (late onset)		1.1111		0.662	1e-13
					-0.154502	2.57969e-21	3.38555e-19			30617256	Nat Genet	Genome-wide meta-analysis identifies new loci and functional pathways influencing Alzheimer's disease risk.	Alzheimer's disease (late onset)		5.49		NR	4e-08
					-0.154502	2.57969e-21	3.38555e-19			35379992	Nat Genet	New insights into the genetic etiology of Alzheimer's disease and related dementias.	Alzheimer's disease		0.95		0.3476	3e-14
					-0.154502	2.57969e-21	3.38555e-19			30617256	Nat Genet	Genome-wide meta-analysis identifies new loci and functional pathways influencing Alzheimer's disease risk.	Alzheimer's disease or family history of Alzheimer's disease		4.88		0.3085	1e-06
					-0.154502	2.57969e-21	3.38555e-19			31473137	Alzheimers Dement	Genome-wide association analysis of dementia and its clinical endophenotypes reveal novel loci associated with Alzheimer's disease and three causality networks: The GR@ACE project.	Alzheimer's disease		1.0989		NR	5e-10
				TAS2R60	-0.330375	3.25725e-27	5.76943e-25			29777097	Transl Psychiatry	GWAS on family history of Alzheimer's disease.	Alzheimer's disease or family history of Alzheimer's disease		1.05485		NR	4e-11
							5.76943e-25			24162737	Nat Genet	Meta-analysis of 74,046 individuals identifies 11 new susceptibility loci for Alzheimer's disease.	Alzheimer's disease (late onset)		1.1111		0.662	1e-13
							5.76943e-25			30617256	Nat Genet	Genome-wide meta-analysis identifies new loci and functional pathways influencing Alzheimer's disease risk.	Alzheimer's disease (late onset)		5.49		NR	4e-08
							5.76943e-25			35379992	Nat Genet	New insights into the genetic etiology of Alzheimer's disease and related dementias.	Alzheimer's disease		0.95		0.3476	3e-14
							5.76943e-25			30617256	Nat Genet	Genome-wide meta-analysis identifies new loci and functional pathways influencing Alzheimer's disease risk.	Alzheimer's disease or family history of Alzheimer's disease		4.88		0.3085	1e-06
							5.76943e-25			31473137	Alzheimers Dement	Genome-wide association analysis of dementia and its clinical endophenotypes reveal novel loci associated with Alzheimer's disease and three causality networks: The GR@ACE project.	Alzheimer's disease		1.0989		NR	5e-10
12	11244602	11092003	rs200288366	TAS2R14	-1.2775	8.01335e-07	3.54843e-05	0.0814	G	29608535	J Neuroophthalmol	Genetic Survey of Adult-Onset Idiopathic Intracranial Hypertension.	Idiopathic intracranial hypertension	TAS2R43, PRH1, TAS2R14		missense	NR	6e-07
	11244602	11092003	rs200288366	TAS2R19	-0.741408	2.47667e-08	1.41288e-06			29608535	J Neuroophthalmol	Genetic Survey of Adult-Onset Idiopathic Intracranial Hypertension.	Idiopathic intracranial hypertension	TAS2R43, PRH1, TAS2R14		missense	NR	6e-07
	11244602	11092003	rs200288366	TAS2R31	-0.538407	2.17903e-05	0.000718655			29608535	J Neuroophthalmol	Genetic Survey of Adult-Onset Idiopathic Intracranial Hypertension.	Idiopathic intracranial hypertension	TAS2R43, PRH1, TAS2R14		missense	NR	6e-07
	11244602	11092003	rs200288366	TAS2R46	-0.309485	0.000113414	0.00320254			29608535	J Neuroophthalmol	Genetic Survey of Adult-Onset Idiopathic Intracranial Hypertension.	Idiopathic intracranial hypertension	TAS2R43, PRH1, TAS2R14		missense	NR	6e-07
	11244602	11092003	rs200288366	TAS2R13	-0.505983	1.00395e-06	4.33203e-05			29608535	J Neuroophthalmol	Genetic Survey of Adult-Onset Idiopathic Intracranial Hypertension.	Idiopathic intracranial hypertension	TAS2R43, PRH1, TAS2R14		missense	NR	6e-07
	11244602	11092003	rs200288366	TAS2R10	-0.098829	0.000551273	0.0124894			29608535	J Neuroophthalmol	Genetic Survey of Adult-Onset Idiopathic Intracranial Hypertension.	Idiopathic intracranial hypertension	TAS2R43, PRH1, TAS2R14		missense	NR	6e-07
	11244602	11092003	rs200288366	TAS2R42	-0.0554958	0.00160386	0.0311775			29608535	J Neuroophthalmol	Genetic Survey of Adult-Onset Idiopathic Intracranial Hypertension.	Idiopathic intracranial hypertension	TAS2R43, PRH1, TAS2R14		missense	NR	6e-07
	11244602	11092003	rs200288366	TAS2R20	-1.44755	7.20646e-12	5.79468e-10			29608535	J Neuroophthalmol	Genetic Survey of Adult-Onset Idiopathic Intracranial Hypertension.	Idiopathic intracranial hypertension	TAS2R43, PRH1, TAS2R14		missense	NR	6e-07
	11244602	11092003	rs200288366	TAS2R50	-0.357702	9.42946e-07	4.14651e-05			29608535	J Neuroophthalmol	Genetic Survey of Adult-Onset Idiopathic Intracranial Hypertension.	Idiopathic intracranial hypertension	TAS2R43, PRH1, TAS2R14		missense	NR	6e-07
7	143080060	143382967	rs11978404	TAS2R41	0.0993501	1.36166e-08	8.13429e-07	0.3495	A	33462484	Nat Genet	Genetics of 35 blood and urine biomarkers in the UK Biobank.	Gamma glutamyl transferase levels	ZYX	0.0415	missense	NR	1e-10
	143080060	143382967	rs11978404	TAS2R60	0.185017	2.77552e-08	1.57273e-06	0.3495	A	33462484	Nat Genet	Genetics of 35 blood and urine biomarkers in the UK Biobank.	Gamma glutamyl transferase levels	ZYX	0.0415	missense	NR	1e-10
12	11045512	10892913	rs10772380	TAS2R43	-0.320527	1.03077e-05	0.000366177	0.3558	C	35585065	Nat Commun	Large-scale GWAS of food liking reveals genetic determinants and genetic correlations with distinct neurophysiological traits.	Tea with sugar liking	PRH1	0.02531	intron	0.7452	6e-10
	11045512	10892913	rs10772380	TAS2R20	-0.45984	9.31435e-05	0.00267184	0.3558	C	35585065	Nat Commun	Large-scale GWAS of food liking reveals genetic determinants and genetic correlations with distinct neurophysiological traits.	Tea with sugar liking	PRH1	0.02531	intron	0.7452	6e-10
	11045512	10892913	rs10772380	TAS2R31	-0.213835	0.00218443	0.0402395	0.3558	C	35585065	Nat Commun	Large-scale GWAS of food liking reveals genetic determinants and genetic correlations with distinct neurophysiological traits.	Tea with sugar liking	PRH1	0.02531	intron	0.7452	6e-10
	11045512	10892913	rs10772380	TAS2R19	-0.292044	7.00445e-05	0.00205908	0.3558	C	35585065	Nat Commun	Large-scale GWAS of food liking reveals genetic determinants and genetic correlations with distinct neurophysiological traits.	Tea with sugar liking	PRH1	0.02531	intron	0.7452	6e-10
7	141398707	141698907	rs10261515	TAS2R4	-0.575269	0.000783578	0.0169345	0.3189	A	30223776	BMC Genomics	Bivariate genome-wide association analysis strengthens the role of bitter receptor clusters on chromosomes 7 and 12 in human bitter taste.	Bitter taste perception (multivariate analysis)	DENND11		intron	NR	3e-08
7	141398707	141698907	rs10261515	TAS2R5	-0.106019	1.15878e-05	0.000403169		A		BMC Genomics	Bivariate genome-wide association analysis strengthens the role of bitter receptor clusters on chromosomes 7 and 12 in human bitter taste.	Bitter taste perception (multivariate analysis)	DENND11		intron	NR
12	11855624	11702690	rs2187642	TAS2R43	-0.34495	0.00014286	0.00388464	0.1821	C	18391951	Nat Genet	Many sequence variants affecting diversity of adult human height.	Height	ETV6	4.6	intron	0.39	2e-06
	11855624	11702690	rs2187642	TAS2R43	-0.34495	0.00014286	0.00388464	0.1821	C	32376654	BMJ	Use of genetic variation to separate the effects of early and later life adiposity on disease risk: mendelian randomisation study.	Body size at age 10	ETV6	0.0111759	intron	0.37581	1e-14
	11855624	11702690	rs2187642	TAS2R20	-0.458128	0.0018182	0.0346177	0.1821	C	18391951	Nat Genet	Many sequence variants affecting diversity of adult human height.	Height	ETV6	4.6	intron	0.39	2e-06
	11855624	11702690	rs2187642	TAS2R20	-0.458128	0.0018182	0.0346177	0.1821	C	32376654	BMJ	Use of genetic variation to separate the effects of early and later life adiposity on disease risk: mendelian randomisation study.	Body size at age 10	ETV6	0.0111759	intron	0.37581	1e-14
	11855624	11702690	rs2187642	TAS2R31	-0.310615	0.000340809	0.00806009	0.1821	C	18391951	Nat Genet	Many sequence variants affecting diversity of adult human height.	Height	ETV6	4.6	intron	0.39	2e-06
	11855624	11702690	rs2187642	TAS2R31	-0.310615	0.000340809	0.00806009	0.1821	C	32376654	BMJ	Use of genetic variation to separate the effects of early and later life adiposity on disease risk: mendelian randomisation study.	Body size at age 10	ETV6	0.0111759	intron	0.37581	1e-14
	11855624	11702690	rs2187642	TAS2R19	-0.334006	0.000263897	0.00645822	0.1821	C	18391951	Nat Genet	Many sequence variants affecting diversity of adult human height.	Height	ETV6	4.6	intron	0.39	2e-06
	11855624	11702690	rs2187642	TAS2R19	-0.334006	0.000263897	0.00645822	0.1821	C	32376654	BMJ	Use of genetic variation to separate the effects of early and later life adiposity on disease risk: mendelian randomisation study.	Body size at age 10	ETV6	0.0111759	intron	0.37581	1e-14
1	18533281	18206787	rs4920461	TAS1R2	0.0493952	0.000755496	0.0163695	0.2416	A	35893037	Genes (Basel)	Susceptibility Loci for Type 2 Diabetes in the Ethnically Endogamous Indian Sindhi Population: A Pooled Blood Genome-Wide Association Study.	Type 2 diabetes	IGSF21		intron	NR	2e-21
7	141398942	141699142	rs13231650	TAS2R5	-0.0925039	0.00144835	0.0285489	0.2	A	31005965	Am J Clin Nutr	Association between taste perception and adiposity in overweight or obese older subjects with metabolic syndrome and identification of novel taste-related genes.	Bitter taste perception (phenylthiocarbamide) in obesity with metabolic syndrome	DENND11	0.487	intron	0.358	2e-06
12	11855773	11702839	rs2856321	TAS2R43	-0.245546	0.00265625	0.0475989	0.2411	A	25282103	Nat Genet	Defining the role of common variation in the genomic and biological architecture of adult human height.	Height	ETV6	0.031	intron	0.639	8e-24
	11855773	11702839	rs2856321	TAS2R43	-0.245546	0.00265625	0.0475989	0.2411	A	20881960	Nature	Hundreds of variants clustered in genomic loci and biological pathways affect human height.	Height	ETV6	0.029	intron	0.64	5e-15
	11855773	11702839	rs2856321	TAS2R43	-0.245546	0.00265625	0.0475989	0.2411	A	23563607	Nat Genet	Genome-wide meta-analysis identifies 11 new loci for anthropometric traits and provides insights into genetic architecture.	Height	ETV6	1.14	intron	0.37	3e-11
